# Supplementary material for: Appearance may be deceiving: Mexican sand flies (Diptera: Psychodidae: Phlebotominae) embrace a high diversity of cryptic species
Source: J Insect Sci. 2025 Jul 25;25(4):4. doi: 10.1093/jisesa/ieaf070 (PMC12290217; doi:10.1093/jisesa/ieaf070)
Supplement: ieaf070_suppl_Supplementary_Tables_S4 [file ieaf070_suppl_supplementary_tables_s4.xlsx]

## Sheet: Supplementary Table S4 
Appearance may be deceiving: Mexican sand flies (Diptera: Psychodidae: Phlebotominae) embrace a high diversity of cryptic species
Supplementary Table S4. Estimates of evolutionary divergence between sequences.
Species 1	Species 2	Dist	Std. Err	%
PP815813.1 Lutzomyia cruciata Chi	PP815814.1 Lutzomyia cruciata Chi	0.00655738	0.00320852	0.655738
PP815813.1 Lutzomyia cruciata Chi	PP815815.1 Lutzomyia cruciata Chi	0.00990099	0.00403079	0.990099
PP815814.1 Lutzomyia cruciata Chi	PP815815.1 Lutzomyia cruciata Chi	0.00325733	0.00226985	0.325733
PP815813.1 Lutzomyia cruciata Chi	PP815816.1 Lutzomyia cruciata Chi	0.0115894	0.00433027	1.15894
PP815814.1 Lutzomyia cruciata Chi	PP815816.1 Lutzomyia cruciata Chi	0.00490196	0.00272761	0.490196
PP815815.1 Lutzomyia cruciata Chi	PP815816.1 Lutzomyia cruciata Chi	0.00490196	0.00260138	0.490196
PP815813.1 Lutzomyia cruciata Chi	PP815817.1 Lutzomyia cruciata Chi	0.013289	0.00468251	1.3289
PP815814.1 Lutzomyia cruciata Chi	PP815817.1 Lutzomyia cruciata Chi	0.00655738	0.00337195	0.655738
PP815815.1 Lutzomyia cruciata Chi	PP815817.1 Lutzomyia cruciata Chi	0.00990099	0.00409146	0.990099
PP815816.1 Lutzomyia cruciata Chi	PP815817.1 Lutzomyia cruciata Chi	0.0115894	0.0044465	1.15894
PP815813.1 Lutzomyia cruciata Chi	PP815812.1 Lutzomyia cruciata Chi	0.0672496	0.011154	6.72496
PP815814.1 Lutzomyia cruciata Chi	PP815812.1 Lutzomyia cruciata Chi	0.065286	0.0110824	6.5286
PP815815.1 Lutzomyia cruciata Chi	PP815812.1 Lutzomyia cruciata Chi	0.065286	0.0110525	6.5286
PP815816.1 Lutzomyia cruciata Chi	PP815812.1 Lutzomyia cruciata Chi	0.0672496	0.0111875	6.72496
PP815817.1 Lutzomyia cruciata Chi	PP815812.1 Lutzomyia cruciata Chi	0.065286	0.0110062	6.5286
PP815813.1 Lutzomyia cruciata Chi	PP815811.1 Lutzomyia cruciata Chi	0.0791192	0.0118705	7.91192
PP815814.1 Lutzomyia cruciata Chi	PP815811.1 Lutzomyia cruciata Chi	0.0770836	0.0117764	7.70836
PP815815.1 Lutzomyia cruciata Chi	PP815811.1 Lutzomyia cruciata Chi	0.0770836	0.0117477	7.70836
PP815816.1 Lutzomyia cruciata Chi	PP815811.1 Lutzomyia cruciata Chi	0.0791192	0.0118035	7.91192
PP815817.1 Lutzomyia cruciata Chi	PP815811.1 Lutzomyia cruciata Chi	0.0770836	0.0117224	7.70836
PP815812.1 Lutzomyia cruciata Chi	PP815811.1 Lutzomyia cruciata Chi	0.0165677	0.00499395	1.65677
PP815813.1 Lutzomyia cruciata Chi	8F Pintomyia serrana M oax	0.201462	0.023887	20.1462
PP815814.1 Lutzomyia cruciata Chi	8F Pintomyia serrana M oax	0.19314	0.0227579	19.314
PP815815.1 Lutzomyia cruciata Chi	8F Pintomyia serrana M oax	0.19314	0.0227191	19.314
PP815816.1 Lutzomyia cruciata Chi	8F Pintomyia serrana M oax	0.195891	0.0230882	19.5891
PP815817.1 Lutzomyia cruciata Chi	8F Pintomyia serrana M oax	0.195891	0.0232577	19.5891
PP815812.1 Lutzomyia cruciata Chi	8F Pintomyia serrana M oax	0.182825	0.0219121	18.2825
PP815811.1 Lutzomyia cruciata Chi	8F Pintomyia serrana M oax	0.172743	0.0208073	17.2743
PP815813.1 Lutzomyia cruciata Chi	OP346799.1 Pintomyia serrana Brazil	0.17609	0.021272	17.609
PP815814.1 Lutzomyia cruciata Chi	OP346799.1 Pintomyia serrana Brazil	0.171066	0.0207148	17.1066
PP815815.1 Lutzomyia cruciata Chi	OP346799.1 Pintomyia serrana Brazil	0.168584	0.0205873	16.8584
PP815816.1 Lutzomyia cruciata Chi	OP346799.1 Pintomyia serrana Brazil	0.17609	0.0209703	17.609
PP815817.1 Lutzomyia cruciata Chi	OP346799.1 Pintomyia serrana Brazil	0.173568	0.0207793	17.3568
PP815812.1 Lutzomyia cruciata Chi	OP346799.1 Pintomyia serrana Brazil	0.187056	0.0216635	18.7056
PP815811.1 Lutzomyia cruciata Chi	OP346799.1 Pintomyia serrana Brazil	0.174026	0.0208793	17.4026
8F Pintomyia sp. M oax	OP346799.1 Pintomyia serrana Brazil	0.189941	0.0224956	18.9941
PP815813.1 Lutzomyia cruciata Chi	OP346800.1 Pintomyia serrana Brazil	0.178632	0.0214321	17.8632
PP815814.1 Lutzomyia cruciata Chi	OP346800.1 Pintomyia serrana Brazil	0.173568	0.0208765	17.3568
PP815815.1 Lutzomyia cruciata Chi	OP346800.1 Pintomyia serrana Brazil	0.171066	0.020759	17.1066
PP815816.1 Lutzomyia cruciata Chi	OP346800.1 Pintomyia serrana Brazil	0.178632	0.0211165	17.8632
PP815817.1 Lutzomyia cruciata Chi	OP346800.1 Pintomyia serrana Brazil	0.17609	0.020944	17.609
PP815812.1 Lutzomyia cruciata Chi	OP346800.1 Pintomyia serrana Brazil	0.189727	0.0218482	18.9727
PP815811.1 Lutzomyia cruciata Chi	OP346800.1 Pintomyia serrana Brazil	0.176589	0.0210522	17.6589
8F Pintomyia sp. M oax	OP346800.1 Pintomyia serrana Brazil	0.192646	0.0226185	19.2646
OP346799.1 Pintomyia serrana Brazil	OP346800.1 Pintomyia serrana Brazil	0.00325733	0.00221936	0.325733
PP815813.1 Lutzomyia cruciata Chi	OP346801.1 Pintomyia serrana Brazil	0.17609	0.021272	17.609
PP815814.1 Lutzomyia cruciata Chi	OP346801.1 Pintomyia serrana Brazil	0.171066	0.0207148	17.1066
PP815815.1 Lutzomyia cruciata Chi	OP346801.1 Pintomyia serrana Brazil	0.168584	0.0205873	16.8584
PP815816.1 Lutzomyia cruciata Chi	OP346801.1 Pintomyia serrana Brazil	0.17609	0.0209703	17.609
PP815817.1 Lutzomyia cruciata Chi	OP346801.1 Pintomyia serrana Brazil	0.173568	0.0207793	17.3568
PP815812.1 Lutzomyia cruciata Chi	OP346801.1 Pintomyia serrana Brazil	0.187056	0.0216635	18.7056
PP815811.1 Lutzomyia cruciata Chi	OP346801.1 Pintomyia serrana Brazil	0.174026	0.0208793	17.4026
8F Pintomyia sp. M oax	OP346801.1 Pintomyia serrana Brazil	0.189941	0.0224956	18.9941
OP346799.1 Pintomyia serrana Brazil	OP346801.1 Pintomyia serrana Brazil	0.00162338	0.00162187	0.162338
OP346800.1 Pintomyia serrana Brazil	OP346801.1 Pintomyia serrana Brazil	0.00162338	0.00156156	0.162338
PP815813.1 Lutzomyia cruciata Chi	OP346802.1 Pintomyia serrana Brazil	0.178251	0.0207912	17.8251
PP815814.1 Lutzomyia cruciata Chi	OP346802.1 Pintomyia serrana Brazil	0.178251	0.0207983	17.8251
PP815815.1 Lutzomyia cruciata Chi	OP346802.1 Pintomyia serrana Brazil	0.180753	0.0208152	18.0753
PP815816.1 Lutzomyia cruciata Chi	OP346802.1 Pintomyia serrana Brazil	0.183275	0.0210899	18.3275
PP815817.1 Lutzomyia cruciata Chi	OP346802.1 Pintomyia serrana Brazil	0.178251	0.020644	17.8251
PP815812.1 Lutzomyia cruciata Chi	OP346802.1 Pintomyia serrana Brazil	0.181196	0.021103	18.1196
PP815811.1 Lutzomyia cruciata Chi	OP346802.1 Pintomyia serrana Brazil	0.171066	0.0205682	17.1066
8F Pintomyia sp. M oax	OP346802.1 Pintomyia serrana Brazil	0.200898	0.0239391	20.0898
OP346799.1 Pintomyia serrana Brazil	OP346802.1 Pintomyia serrana Brazil	0.0545169	0.00957319	5.45169
OP346800.1 Pintomyia serrana Brazil	OP346802.1 Pintomyia serrana Brazil	0.0545169	0.00952963	5.45169
OP346801.1 Pintomyia serrana Brazil	OP346802.1 Pintomyia serrana Brazil	0.0525809	0.0094365	5.25809
PP815813.1 Lutzomyia cruciata Chi	OP346803.1 Pintomyia serrana Brazil	0.178251	0.0207174	17.8251
PP815814.1 Lutzomyia cruciata Chi	OP346803.1 Pintomyia serrana Brazil	0.178251	0.0207306	17.8251
PP815815.1 Lutzomyia cruciata Chi	OP346803.1 Pintomyia serrana Brazil	0.180753	0.0207702	18.0753
PP815816.1 Lutzomyia cruciata Chi	OP346803.1 Pintomyia serrana Brazil	0.183275	0.0210818	18.3275
PP815817.1 Lutzomyia cruciata Chi	OP346803.1 Pintomyia serrana Brazil	0.173307	0.0203849	17.3307
PP815812.1 Lutzomyia cruciata Chi	OP346803.1 Pintomyia serrana Brazil	0.186386	0.0215544	18.6386
PP815811.1 Lutzomyia cruciata Chi	OP346803.1 Pintomyia serrana Brazil	0.17609	0.0210634	17.609
8F Pintomyia sp. M oax	OP346803.1 Pintomyia serrana Brazil	0.206518	0.0243912	20.6518
OP346799.1 Pintomyia serrana Brazil	OP346803.1 Pintomyia serrana Brazil	0.0545169	0.00977402	5.45169
OP346800.1 Pintomyia serrana Brazil	OP346803.1 Pintomyia serrana Brazil	0.0545169	0.00974193	5.45169
OP346801.1 Pintomyia serrana Brazil	OP346803.1 Pintomyia serrana Brazil	0.0525809	0.00965634	5.25809
OP346802.1 Pintomyia serrana Brazil	OP346803.1 Pintomyia serrana Brazil	0.00325733	0.00221125	0.325733
PP815813.1 Lutzomyia cruciata Chi	OP346804.1 Pintomyia serrana Brazil	0.183275	0.0208823	18.3275
PP815814.1 Lutzomyia cruciata Chi	OP346804.1 Pintomyia serrana Brazil	0.178251	0.0204035	17.8251
PP815815.1 Lutzomyia cruciata Chi	OP346804.1 Pintomyia serrana Brazil	0.180753	0.0204441	18.0753
PP815816.1 Lutzomyia cruciata Chi	OP346804.1 Pintomyia serrana Brazil	0.183275	0.0207124	18.3275
PP815817.1 Lutzomyia cruciata Chi	OP346804.1 Pintomyia serrana Brazil	0.183275	0.0207831	18.3275
PP815812.1 Lutzomyia cruciata Chi	OP346804.1 Pintomyia serrana Brazil	0.18378	0.0208344	18.378
PP815811.1 Lutzomyia cruciata Chi	OP346804.1 Pintomyia serrana Brazil	0.171066	0.0201654	17.1066
8F Pintomyia sp. M oax	OP346804.1 Pintomyia serrana Brazil	0.200898	0.0237429	20.0898
OP346799.1 Pintomyia serrana Brazil	OP346804.1 Pintomyia serrana Brazil	0.0525809	0.00980846	5.25809
OP346800.1 Pintomyia serrana Brazil	OP346804.1 Pintomyia serrana Brazil	0.0525809	0.00972541	5.25809
OP346801.1 Pintomyia serrana Brazil	OP346804.1 Pintomyia serrana Brazil	0.0506586	0.00964106	5.06586
OP346802.1 Pintomyia serrana Brazil	OP346804.1 Pintomyia serrana Brazil	0.015	0.00496965	1.5
OP346803.1 Pintomyia serrana Brazil	OP346804.1 Pintomyia serrana Brazil	0.015	0.00503341	1.5
PP815813.1 Lutzomyia cruciata Chi	OR555672.1 Pintomyia serrana Brazil	0.168479	0.0205645	16.8479
PP815814.1 Lutzomyia cruciata Chi	OR555672.1 Pintomyia serrana Brazil	0.163613	0.0200686	16.3613
PP815815.1 Lutzomyia cruciata Chi	OR555672.1 Pintomyia serrana Brazil	0.166036	0.0201731	16.6036
PP815816.1 Lutzomyia cruciata Chi	OR555672.1 Pintomyia serrana Brazil	0.168479	0.0203939	16.8479
PP815817.1 Lutzomyia cruciata Chi	OR555672.1 Pintomyia serrana Brazil	0.166036	0.0201508	16.6036
PP815812.1 Lutzomyia cruciata Chi	OR555672.1 Pintomyia serrana Brazil	0.174026	0.020455	17.4026
PP815811.1 Lutzomyia cruciata Chi	OR555672.1 Pintomyia serrana Brazil	0.163977	0.0199887	16.3977
8F Pintomyia sp. M oax	OR555672.1 Pintomyia serrana Brazil	0.198124	0.0233925	19.8124
OP346799.1 Pintomyia serrana Brazil	OR555672.1 Pintomyia serrana Brazil	0.0325565	0.00733093	3.25565
OP346800.1 Pintomyia serrana Brazil	OR555672.1 Pintomyia serrana Brazil	0.0325565	0.00735032	3.25565
OP346801.1 Pintomyia serrana Brazil	OR555672.1 Pintomyia serrana Brazil	0.0307383	0.00715182	3.07383
OP346802.1 Pintomyia serrana Brazil	OR555672.1 Pintomyia serrana Brazil	0.0377091	0.00758455	3.77091
OP346803.1 Pintomyia serrana Brazil	OR555672.1 Pintomyia serrana Brazil	0.0377091	0.00784365	3.77091
OP346804.1 Pintomyia serrana Brazil	OR555672.1 Pintomyia serrana Brazil	0.043278	0.00866757	4.3278
PP815813.1 Lutzomyia cruciata Chi	OR555673.1 Pintomyia serrana Brazil	0.168479	0.0205645	16.8479
PP815814.1 Lutzomyia cruciata Chi	OR555673.1 Pintomyia serrana Brazil	0.163613	0.0200686	16.3613
PP815815.1 Lutzomyia cruciata Chi	OR555673.1 Pintomyia serrana Brazil	0.166036	0.0201731	16.6036
PP815816.1 Lutzomyia cruciata Chi	OR555673.1 Pintomyia serrana Brazil	0.168479	0.0203939	16.8479
PP815817.1 Lutzomyia cruciata Chi	OR555673.1 Pintomyia serrana Brazil	0.166036	0.0201508	16.6036
PP815812.1 Lutzomyia cruciata Chi	OR555673.1 Pintomyia serrana Brazil	0.174026	0.020455	17.4026
PP815811.1 Lutzomyia cruciata Chi	OR555673.1 Pintomyia serrana Brazil	0.163977	0.0199887	16.3977
8F Pintomyia sp. M oax	OR555673.1 Pintomyia serrana Brazil	0.198124	0.0233925	19.8124
OP346799.1 Pintomyia serrana Brazil	OR555673.1 Pintomyia serrana Brazil	0.0325565	0.00733093	3.25565
OP346800.1 Pintomyia serrana Brazil	OR555673.1 Pintomyia serrana Brazil	0.0325565	0.00735032	3.25565
OP346801.1 Pintomyia serrana Brazil	OR555673.1 Pintomyia serrana Brazil	0.0307383	0.00715182	3.07383
OP346802.1 Pintomyia serrana Brazil	OR555673.1 Pintomyia serrana Brazil	0.0377091	0.00758455	3.77091
OP346803.1 Pintomyia serrana Brazil	OR555673.1 Pintomyia serrana Brazil	0.0377091	0.00784365	3.77091
OP346804.1 Pintomyia serrana Brazil	OR555673.1 Pintomyia serrana Brazil	0.043278	0.00866757	4.3278
OR555672.1 Pintomyia serrana Brazil	OR555673.1 Pintomyia serrana Brazil	0	0	0
PP815813.1 Lutzomyia cruciata Chi	OR555674.1 Pintomyia serrana Brazil	0.166036	0.0204999	16.6036
PP815814.1 Lutzomyia cruciata Chi	OR555674.1 Pintomyia serrana Brazil	0.161209	0.0200091	16.1209
PP815815.1 Lutzomyia cruciata Chi	OR555674.1 Pintomyia serrana Brazil	0.163613	0.0201064	16.3613
PP815816.1 Lutzomyia cruciata Chi	OR555674.1 Pintomyia serrana Brazil	0.166036	0.0203379	16.6036
PP815817.1 Lutzomyia cruciata Chi	OR555674.1 Pintomyia serrana Brazil	0.163613	0.0200536	16.3613
PP815812.1 Lutzomyia cruciata Chi	OR555674.1 Pintomyia serrana Brazil	0.171483	0.0202747	17.1483
PP815811.1 Lutzomyia cruciata Chi	OR555674.1 Pintomyia serrana Brazil	0.161515	0.0198268	16.1515
8F Pintomyia sp. M oax	OR555674.1 Pintomyia serrana Brazil	0.195374	0.0232297	19.5374
OP346799.1 Pintomyia serrana Brazil	OR555674.1 Pintomyia serrana Brazil	0.0271389	0.00674352	2.71389
OP346800.1 Pintomyia serrana Brazil	OR555674.1 Pintomyia serrana Brazil	0.0307383	0.00708169	3.07383
OP346801.1 Pintomyia serrana Brazil	OR555674.1 Pintomyia serrana Brazil	0.0289324	0.00692655	2.89324
OP346802.1 Pintomyia serrana Brazil	OR555674.1 Pintomyia serrana Brazil	0.0395526	0.00790854	3.95526
OP346803.1 Pintomyia serrana Brazil	OR555674.1 Pintomyia serrana Brazil	0.0395526	0.00813601	3.95526
OP346804.1 Pintomyia serrana Brazil	OR555674.1 Pintomyia serrana Brazil	0.0451603	0.00917787	4.51603
OR555672.1 Pintomyia serrana Brazil	OR555674.1 Pintomyia serrana Brazil	0.00490196	0.00284577	0.490196
OR555673.1 Pintomyia serrana Brazil	OR555674.1 Pintomyia serrana Brazil	0.00490196	0.00284577	0.490196
PP815813.1 Lutzomyia cruciata Chi	OQ922569.1 Pintomyia serrana Brazil	0.173423	0.0210141	17.3423
PP815814.1 Lutzomyia cruciata Chi	OQ922569.1 Pintomyia serrana Brazil	0.168479	0.0205094	16.8479
PP815815.1 Lutzomyia cruciata Chi	OQ922569.1 Pintomyia serrana Brazil	0.170941	0.020592	17.0941
PP815816.1 Lutzomyia cruciata Chi	OQ922569.1 Pintomyia serrana Brazil	0.173423	0.0208017	17.3423
PP815817.1 Lutzomyia cruciata Chi	OQ922569.1 Pintomyia serrana Brazil	0.170941	0.0206032	17.0941
PP815812.1 Lutzomyia cruciata Chi	OQ922569.1 Pintomyia serrana Brazil	0.181779	0.0213393	18.1779
PP815811.1 Lutzomyia cruciata Chi	OQ922569.1 Pintomyia serrana Brazil	0.176589	0.0211012	17.6589
8F Pintomyia sp. M oax	OQ922569.1 Pintomyia serrana Brazil	0.181961	0.0220835	18.1961
OP346799.1 Pintomyia serrana Brazil	OQ922569.1 Pintomyia serrana Brazil	0.020085	0.0057713	2.0085
OP346800.1 Pintomyia serrana Brazil	OQ922569.1 Pintomyia serrana Brazil	0.020085	0.00554977	2.0085
OP346801.1 Pintomyia serrana Brazil	OQ922569.1 Pintomyia serrana Brazil	0.0183511	0.00543753	1.83511
OP346802.1 Pintomyia serrana Brazil	OQ922569.1 Pintomyia serrana Brazil	0.0470558	0.00879266	4.70558
OP346803.1 Pintomyia serrana Brazil	OQ922569.1 Pintomyia serrana Brazil	0.0470558	0.00897149	4.70558
OP346804.1 Pintomyia serrana Brazil	OQ922569.1 Pintomyia serrana Brazil	0.0489646	0.00932318	4.89646
OR555672.1 Pintomyia serrana Brazil	OQ922569.1 Pintomyia serrana Brazil	0.0291096	0.00691666	2.91096
OR555673.1 Pintomyia serrana Brazil	OQ922569.1 Pintomyia serrana Brazil	0.0291096	0.00691666	2.91096
OR555674.1 Pintomyia serrana Brazil	OQ922569.1 Pintomyia serrana Brazil	0.0309278	0.0071097	3.09278
PP815813.1 Lutzomyia cruciata Chi	OQ922570.1 Pintomyia serrana Brazil	0.173423	0.0210141	17.3423
PP815814.1 Lutzomyia cruciata Chi	OQ922570.1 Pintomyia serrana Brazil	0.168479	0.0205094	16.8479
PP815815.1 Lutzomyia cruciata Chi	OQ922570.1 Pintomyia serrana Brazil	0.170941	0.020592	17.0941
PP815816.1 Lutzomyia cruciata Chi	OQ922570.1 Pintomyia serrana Brazil	0.173423	0.0208017	17.3423
PP815817.1 Lutzomyia cruciata Chi	OQ922570.1 Pintomyia serrana Brazil	0.170941	0.0206032	17.0941
PP815812.1 Lutzomyia cruciata Chi	OQ922570.1 Pintomyia serrana Brazil	0.181779	0.0213393	18.1779
PP815811.1 Lutzomyia cruciata Chi	OQ922570.1 Pintomyia serrana Brazil	0.176589	0.0211012	17.6589
8F Pintomyia sp. M oax	OQ922570.1 Pintomyia serrana Brazil	0.181961	0.0220835	18.1961
OP346799.1 Pintomyia serrana Brazil	OQ922570.1 Pintomyia serrana Brazil	0.020085	0.0057713	2.0085
OP346800.1 Pintomyia serrana Brazil	OQ922570.1 Pintomyia serrana Brazil	0.020085	0.00554977	2.0085
OP346801.1 Pintomyia serrana Brazil	OQ922570.1 Pintomyia serrana Brazil	0.0183511	0.00543753	1.83511
OP346802.1 Pintomyia serrana Brazil	OQ922570.1 Pintomyia serrana Brazil	0.0470558	0.00879266	4.70558
OP346803.1 Pintomyia serrana Brazil	OQ922570.1 Pintomyia serrana Brazil	0.0470558	0.00897149	4.70558
OP346804.1 Pintomyia serrana Brazil	OQ922570.1 Pintomyia serrana Brazil	0.0489646	0.00932318	4.89646
OR555672.1 Pintomyia serrana Brazil	OQ922570.1 Pintomyia serrana Brazil	0.0291096	0.00691666	2.91096
OR555673.1 Pintomyia serrana Brazil	OQ922570.1 Pintomyia serrana Brazil	0.0291096	0.00691666	2.91096
OR555674.1 Pintomyia serrana Brazil	OQ922570.1 Pintomyia serrana Brazil	0.0309278	0.0071097	3.09278
OQ922569.1 Pintomyia serrana Brazil	OQ922570.1 Pintomyia serrana Brazil	0	0	0
PP815813.1 Lutzomyia cruciata Chi	OQ922571.1 Pintomyia serrana Brazil	0.175925	0.0212058	17.5925
PP815814.1 Lutzomyia cruciata Chi	OQ922571.1 Pintomyia serrana Brazil	0.170941	0.02071	17.0941
PP815815.1 Lutzomyia cruciata Chi	OQ922571.1 Pintomyia serrana Brazil	0.173423	0.0208048	17.3423
PP815816.1 Lutzomyia cruciata Chi	OQ922571.1 Pintomyia serrana Brazil	0.175925	0.0209991	17.5925
PP815817.1 Lutzomyia cruciata Chi	OQ922571.1 Pintomyia serrana Brazil	0.173423	0.0207814	17.3423
PP815812.1 Lutzomyia cruciata Chi	OQ922571.1 Pintomyia serrana Brazil	0.184407	0.0214275	18.4407
PP815811.1 Lutzomyia cruciata Chi	OQ922571.1 Pintomyia serrana Brazil	0.174026	0.0210164	17.4026
8F Pintomyia sp. M oax	OQ922571.1 Pintomyia serrana Brazil	0.184599	0.0221638	18.4599
OP346799.1 Pintomyia serrana Brazil	OQ922571.1 Pintomyia serrana Brazil	0.0183511	0.00543683	1.83511
OP346800.1 Pintomyia serrana Brazil	OQ922571.1 Pintomyia serrana Brazil	0.0183511	0.00522033	1.83511
OP346801.1 Pintomyia serrana Brazil	OQ922571.1 Pintomyia serrana Brazil	0.0166287	0.00512706	1.66287
OP346802.1 Pintomyia serrana Brazil	OQ922571.1 Pintomyia serrana Brazil	0.0451603	0.00865485	4.51603
OP346803.1 Pintomyia serrana Brazil	OQ922571.1 Pintomyia serrana Brazil	0.0451603	0.00884393	4.51603
OP346804.1 Pintomyia serrana Brazil	OQ922571.1 Pintomyia serrana Brazil	0.0470558	0.00917568	4.70558
OR555672.1 Pintomyia serrana Brazil	OQ922571.1 Pintomyia serrana Brazil	0.0273038	0.00663233	2.73038
OR555673.1 Pintomyia serrana Brazil	OQ922571.1 Pintomyia serrana Brazil	0.0273038	0.00663233	2.73038
OR555674.1 Pintomyia serrana Brazil	OQ922571.1 Pintomyia serrana Brazil	0.0291096	0.00684057	2.91096
OQ922569.1 Pintomyia serrana Brazil	OQ922571.1 Pintomyia serrana Brazil	0.00162338	0.00162056	0.162338
OQ922570.1 Pintomyia serrana Brazil	OQ922571.1 Pintomyia serrana Brazil	0.00162338	0.00162056	0.162338
PP815813.1 Lutzomyia cruciata Chi	OQ922572.1 Pintomyia serrana Brazil	0.173423	0.0210141	17.3423
PP815814.1 Lutzomyia cruciata Chi	OQ922572.1 Pintomyia serrana Brazil	0.168479	0.0205094	16.8479
PP815815.1 Lutzomyia cruciata Chi	OQ922572.1 Pintomyia serrana Brazil	0.170941	0.020592	17.0941
PP815816.1 Lutzomyia cruciata Chi	OQ922572.1 Pintomyia serrana Brazil	0.173423	0.0208017	17.3423
PP815817.1 Lutzomyia cruciata Chi	OQ922572.1 Pintomyia serrana Brazil	0.170941	0.0206032	17.0941
PP815812.1 Lutzomyia cruciata Chi	OQ922572.1 Pintomyia serrana Brazil	0.181779	0.0213393	18.1779
PP815811.1 Lutzomyia cruciata Chi	OQ922572.1 Pintomyia serrana Brazil	0.176589	0.0211012	17.6589
8F Pintomyia sp. M oax	OQ922572.1 Pintomyia serrana Brazil	0.181961	0.0220835	18.1961
OP346799.1 Pintomyia serrana Brazil	OQ922572.1 Pintomyia serrana Brazil	0.020085	0.0057713	2.0085
OP346800.1 Pintomyia serrana Brazil	OQ922572.1 Pintomyia serrana Brazil	0.020085	0.00554977	2.0085
OP346801.1 Pintomyia serrana Brazil	OQ922572.1 Pintomyia serrana Brazil	0.0183511	0.00543753	1.83511
OP346802.1 Pintomyia serrana Brazil	OQ922572.1 Pintomyia serrana Brazil	0.0470558	0.00879266	4.70558
OP346803.1 Pintomyia serrana Brazil	OQ922572.1 Pintomyia serrana Brazil	0.0470558	0.00897149	4.70558
OP346804.1 Pintomyia serrana Brazil	OQ922572.1 Pintomyia serrana Brazil	0.0489646	0.00932318	4.89646
OR555672.1 Pintomyia serrana Brazil	OQ922572.1 Pintomyia serrana Brazil	0.0291096	0.00691666	2.91096
OR555673.1 Pintomyia serrana Brazil	OQ922572.1 Pintomyia serrana Brazil	0.0291096	0.00691666	2.91096
OR555674.1 Pintomyia serrana Brazil	OQ922572.1 Pintomyia serrana Brazil	0.0309278	0.0071097	3.09278
OQ922569.1 Pintomyia serrana Brazil	OQ922572.1 Pintomyia serrana Brazil	0	0	0
OQ922570.1 Pintomyia serrana Brazil	OQ922572.1 Pintomyia serrana Brazil	0	0	0
OQ922571.1 Pintomyia serrana Brazil	OQ922572.1 Pintomyia serrana Brazil	0.00162338	0.00162056	0.162338
PP815813.1 Lutzomyia cruciata Chi	OQ922573.1 Pintomyia serrana Brazil	0.173423	0.0210141	17.3423
PP815814.1 Lutzomyia cruciata Chi	OQ922573.1 Pintomyia serrana Brazil	0.168479	0.0205094	16.8479
PP815815.1 Lutzomyia cruciata Chi	OQ922573.1 Pintomyia serrana Brazil	0.170941	0.020592	17.0941
PP815816.1 Lutzomyia cruciata Chi	OQ922573.1 Pintomyia serrana Brazil	0.173423	0.0208017	17.3423
PP815817.1 Lutzomyia cruciata Chi	OQ922573.1 Pintomyia serrana Brazil	0.170941	0.0206032	17.0941
PP815812.1 Lutzomyia cruciata Chi	OQ922573.1 Pintomyia serrana Brazil	0.181779	0.0213393	18.1779
PP815811.1 Lutzomyia cruciata Chi	OQ922573.1 Pintomyia serrana Brazil	0.176589	0.0211012	17.6589
8F Pintomyia sp. M oax	OQ922573.1 Pintomyia serrana Brazil	0.181961	0.0220835	18.1961
OP346799.1 Pintomyia serrana Brazil	OQ922573.1 Pintomyia serrana Brazil	0.020085	0.0057713	2.0085
OP346800.1 Pintomyia serrana Brazil	OQ922573.1 Pintomyia serrana Brazil	0.020085	0.00554977	2.0085
OP346801.1 Pintomyia serrana Brazil	OQ922573.1 Pintomyia serrana Brazil	0.0183511	0.00543753	1.83511
OP346802.1 Pintomyia serrana Brazil	OQ922573.1 Pintomyia serrana Brazil	0.0470558	0.00879266	4.70558
OP346803.1 Pintomyia serrana Brazil	OQ922573.1 Pintomyia serrana Brazil	0.0470558	0.00897149	4.70558
OP346804.1 Pintomyia serrana Brazil	OQ922573.1 Pintomyia serrana Brazil	0.0489646	0.00932318	4.89646
OR555672.1 Pintomyia serrana Brazil	OQ922573.1 Pintomyia serrana Brazil	0.0291096	0.00691666	2.91096
OR555673.1 Pintomyia serrana Brazil	OQ922573.1 Pintomyia serrana Brazil	0.0291096	0.00691666	2.91096
OR555674.1 Pintomyia serrana Brazil	OQ922573.1 Pintomyia serrana Brazil	0.0309278	0.0071097	3.09278
OQ922569.1 Pintomyia serrana Brazil	OQ922573.1 Pintomyia serrana Brazil	0	0	0
OQ922570.1 Pintomyia serrana Brazil	OQ922573.1 Pintomyia serrana Brazil	0	0	0
OQ922571.1 Pintomyia serrana Brazil	OQ922573.1 Pintomyia serrana Brazil	0.00162338	0.00162056	0.162338
OQ922572.1 Pintomyia serrana Brazil	OQ922573.1 Pintomyia serrana Brazil	0	0	0
PP815813.1 Lutzomyia cruciata Chi	OQ922574.1 Pintomyia serrana Brazil	0.173423	0.0210141	17.3423
PP815814.1 Lutzomyia cruciata Chi	OQ922574.1 Pintomyia serrana Brazil	0.168479	0.0205094	16.8479
PP815815.1 Lutzomyia cruciata Chi	OQ922574.1 Pintomyia serrana Brazil	0.170941	0.020592	17.0941
PP815816.1 Lutzomyia cruciata Chi	OQ922574.1 Pintomyia serrana Brazil	0.173423	0.0208017	17.3423
PP815817.1 Lutzomyia cruciata Chi	OQ922574.1 Pintomyia serrana Brazil	0.170941	0.0206032	17.0941
PP815812.1 Lutzomyia cruciata Chi	OQ922574.1 Pintomyia serrana Brazil	0.181779	0.0213393	18.1779
PP815811.1 Lutzomyia cruciata Chi	OQ922574.1 Pintomyia serrana Brazil	0.176589	0.0211012	17.6589
8F Pintomyia sp. M oax	OQ922574.1 Pintomyia serrana Brazil	0.181961	0.0220835	18.1961
OP346799.1 Pintomyia serrana Brazil	OQ922574.1 Pintomyia serrana Brazil	0.020085	0.0057713	2.0085
OP346800.1 Pintomyia serrana Brazil	OQ922574.1 Pintomyia serrana Brazil	0.020085	0.00554977	2.0085
OP346801.1 Pintomyia serrana Brazil	OQ922574.1 Pintomyia serrana Brazil	0.0183511	0.00543753	1.83511
OP346802.1 Pintomyia serrana Brazil	OQ922574.1 Pintomyia serrana Brazil	0.0470558	0.00879266	4.70558
OP346803.1 Pintomyia serrana Brazil	OQ922574.1 Pintomyia serrana Brazil	0.0470558	0.00897149	4.70558
OP346804.1 Pintomyia serrana Brazil	OQ922574.1 Pintomyia serrana Brazil	0.0489646	0.00932318	4.89646
OR555672.1 Pintomyia serrana Brazil	OQ922574.1 Pintomyia serrana Brazil	0.0291096	0.00691666	2.91096
OR555673.1 Pintomyia serrana Brazil	OQ922574.1 Pintomyia serrana Brazil	0.0291096	0.00691666	2.91096
OR555674.1 Pintomyia serrana Brazil	OQ922574.1 Pintomyia serrana Brazil	0.0309278	0.0071097	3.09278
OQ922569.1 Pintomyia serrana Brazil	OQ922574.1 Pintomyia serrana Brazil	0	0	0
OQ922570.1 Pintomyia serrana Brazil	OQ922574.1 Pintomyia serrana Brazil	0	0	0
OQ922571.1 Pintomyia serrana Brazil	OQ922574.1 Pintomyia serrana Brazil	0.00162338	0.00162056	0.162338
OQ922572.1 Pintomyia serrana Brazil	OQ922574.1 Pintomyia serrana Brazil	0	0	0
OQ922573.1 Pintomyia serrana Brazil	OQ922574.1 Pintomyia serrana Brazil	0	0	0
PP815813.1 Lutzomyia cruciata Chi	OQ922575.1 Pintomyia serrana Brazil	0.173423	0.0210141	17.3423
PP815814.1 Lutzomyia cruciata Chi	OQ922575.1 Pintomyia serrana Brazil	0.168479	0.0205094	16.8479
PP815815.1 Lutzomyia cruciata Chi	OQ922575.1 Pintomyia serrana Brazil	0.170941	0.020592	17.0941
PP815816.1 Lutzomyia cruciata Chi	OQ922575.1 Pintomyia serrana Brazil	0.173423	0.0208017	17.3423
PP815817.1 Lutzomyia cruciata Chi	OQ922575.1 Pintomyia serrana Brazil	0.170941	0.0206032	17.0941
PP815812.1 Lutzomyia cruciata Chi	OQ922575.1 Pintomyia serrana Brazil	0.181779	0.0213393	18.1779
PP815811.1 Lutzomyia cruciata Chi	OQ922575.1 Pintomyia serrana Brazil	0.176589	0.0211012	17.6589
8F Pintomyia sp. M oax	OQ922575.1 Pintomyia serrana Brazil	0.179344	0.0218249	17.9344
OP346799.1 Pintomyia serrana Brazil	OQ922575.1 Pintomyia serrana Brazil	0.0218307	0.00604351	2.18307
OP346800.1 Pintomyia serrana Brazil	OQ922575.1 Pintomyia serrana Brazil	0.0218307	0.00585546	2.18307
OP346801.1 Pintomyia serrana Brazil	OQ922575.1 Pintomyia serrana Brazil	0.020085	0.00573366	2.0085
OP346802.1 Pintomyia serrana Brazil	OQ922575.1 Pintomyia serrana Brazil	0.0451603	0.00865222	4.51603
OP346803.1 Pintomyia serrana Brazil	OQ922575.1 Pintomyia serrana Brazil	0.0451603	0.00883165	4.51603
OP346804.1 Pintomyia serrana Brazil	OQ922575.1 Pintomyia serrana Brazil	0.0470558	0.00915811	4.70558
OR555672.1 Pintomyia serrana Brazil	OQ922575.1 Pintomyia serrana Brazil	0.0273038	0.00666614	2.73038
OR555673.1 Pintomyia serrana Brazil	OQ922575.1 Pintomyia serrana Brazil	0.0273038	0.00666614	2.73038
OR555674.1 Pintomyia serrana Brazil	OQ922575.1 Pintomyia serrana Brazil	0.0291096	0.00687766	2.91096
OQ922569.1 Pintomyia serrana Brazil	OQ922575.1 Pintomyia serrana Brazil	0.00162338	0.001569	0.162338
OQ922570.1 Pintomyia serrana Brazil	OQ922575.1 Pintomyia serrana Brazil	0.00162338	0.001569	0.162338
OQ922571.1 Pintomyia serrana Brazil	OQ922575.1 Pintomyia serrana Brazil	0.00325733	0.00224573	0.325733
OQ922572.1 Pintomyia serrana Brazil	OQ922575.1 Pintomyia serrana Brazil	0.00162338	0.001569	0.162338
OQ922573.1 Pintomyia serrana Brazil	OQ922575.1 Pintomyia serrana Brazil	0.00162338	0.001569	0.162338
OQ922574.1 Pintomyia serrana Brazil	OQ922575.1 Pintomyia serrana Brazil	0.00162338	0.001569	0.162338
PP815813.1 Lutzomyia cruciata Chi	116F Micropygomyia durani Oax	0.17609	0.0202626	17.609
PP815814.1 Lutzomyia cruciata Chi	116F Micropygomyia durani Oax	0.171066	0.0196804	17.1066
PP815815.1 Lutzomyia cruciata Chi	116F Micropygomyia durani Oax	0.168584	0.0194476	16.8584
PP815816.1 Lutzomyia cruciata Chi	116F Micropygomyia durani Oax	0.173568	0.0199079	17.3568
PP815817.1 Lutzomyia cruciata Chi	116F Micropygomyia durani Oax	0.166122	0.0193491	16.6122
PP815812.1 Lutzomyia cruciata Chi	116F Micropygomyia durani Oax	0.173769	0.0198089	17.3769
PP815811.1 Lutzomyia cruciata Chi	116F Micropygomyia durani Oax	0.1638	0.0196908	16.38
8F Pintomyia sp. M oax	116F Micropygomyia durani Oax	0.209825	0.0241527	20.9825
OP346799.1 Pintomyia serrana Brazil	116F Micropygomyia durani Oax	0.156649	0.0200639	15.6649
OP346800.1 Pintomyia serrana Brazil	116F Micropygomyia durani Oax	0.159072	0.020193	15.9072
OP346801.1 Pintomyia serrana Brazil	116F Micropygomyia durani Oax	0.156649	0.0200639	15.6649
OP346802.1 Pintomyia serrana Brazil	116F Micropygomyia durani Oax	0.156649	0.0200533	15.6649
OP346803.1 Pintomyia serrana Brazil	116F Micropygomyia durani Oax	0.151859	0.0196327	15.1859
OP346804.1 Pintomyia serrana Brazil	116F Micropygomyia durani Oax	0.159072	0.0203552	15.9072
OR555672.1 Pintomyia serrana Brazil	116F Micropygomyia durani Oax	0.161515	0.0202332	16.1515
OR555673.1 Pintomyia serrana Brazil	116F Micropygomyia durani Oax	0.161515	0.0202332	16.1515
OR555674.1 Pintomyia serrana Brazil	116F Micropygomyia durani Oax	0.156649	0.0198363	15.6649
OQ922569.1 Pintomyia serrana Brazil	116F Micropygomyia durani Oax	0.171483	0.020992	17.1483
OQ922570.1 Pintomyia serrana Brazil	116F Micropygomyia durani Oax	0.171483	0.020992	17.1483
OQ922571.1 Pintomyia serrana Brazil	116F Micropygomyia durani Oax	0.168961	0.0210023	16.8961
OQ922572.1 Pintomyia serrana Brazil	116F Micropygomyia durani Oax	0.171483	0.020992	17.1483
OQ922573.1 Pintomyia serrana Brazil	116F Micropygomyia durani Oax	0.171483	0.020992	17.1483
OQ922574.1 Pintomyia serrana Brazil	116F Micropygomyia durani Oax	0.171483	0.020992	17.1483
OQ922575.1 Pintomyia serrana Brazil	116F Micropygomyia durani Oax	0.168961	0.0207263	16.8961
PP815813.1 Lutzomyia cruciata Chi	6F Micropygomyia durani H Pue	0.181196	0.0210377	18.1196
PP815814.1 Lutzomyia cruciata Chi	6F Micropygomyia durani H Pue	0.181196	0.020932	18.1196
PP815815.1 Lutzomyia cruciata Chi	6F Micropygomyia durani H Pue	0.178632	0.0207211	17.8632
PP815816.1 Lutzomyia cruciata Chi	6F Micropygomyia durani H Pue	0.18378	0.0212082	18.378
PP815817.1 Lutzomyia cruciata Chi	6F Micropygomyia durani H Pue	0.17609	0.0205036	17.609
PP815812.1 Lutzomyia cruciata Chi	6F Micropygomyia durani H Pue	0.173769	0.0201719	17.3769
PP815811.1 Lutzomyia cruciata Chi	6F Micropygomyia durani H Pue	0.168744	0.0199769	16.8744
8F Pintomyia sp. M oax	6F Micropygomyia durani H Pue	0.202284	0.0230005	20.2284
OP346799.1 Pintomyia serrana Brazil	6F Micropygomyia durani H Pue	0.176589	0.0221927	17.6589
OP346800.1 Pintomyia serrana Brazil	6F Micropygomyia durani H Pue	0.179174	0.0223031	17.9174
OP346801.1 Pintomyia serrana Brazil	6F Micropygomyia durani H Pue	0.176589	0.0221927	17.6589
OP346802.1 Pintomyia serrana Brazil	6F Micropygomyia durani H Pue	0.171483	0.0214921	17.1483
OP346803.1 Pintomyia serrana Brazil	6F Micropygomyia durani H Pue	0.166459	0.021007	16.6459
OP346804.1 Pintomyia serrana Brazil	6F Micropygomyia durani H Pue	0.174026	0.0219901	17.4026
OR555672.1 Pintomyia serrana Brazil	6F Micropygomyia durani H Pue	0.174026	0.0217145	17.4026
OR555673.1 Pintomyia serrana Brazil	6F Micropygomyia durani H Pue	0.174026	0.0217145	17.4026
OR555674.1 Pintomyia serrana Brazil	6F Micropygomyia durani H Pue	0.171483	0.0213933	17.1483
OQ922569.1 Pintomyia serrana Brazil	6F Micropygomyia durani H Pue	0.181779	0.0227858	18.1779
OQ922570.1 Pintomyia serrana Brazil	6F Micropygomyia durani H Pue	0.181779	0.0227858	18.1779
OQ922571.1 Pintomyia serrana Brazil	6F Micropygomyia durani H Pue	0.184407	0.0228262	18.4407
OQ922572.1 Pintomyia serrana Brazil	6F Micropygomyia durani H Pue	0.181779	0.0227858	18.1779
OQ922573.1 Pintomyia serrana Brazil	6F Micropygomyia durani H Pue	0.181779	0.0227858	18.1779
OQ922574.1 Pintomyia serrana Brazil	6F Micropygomyia durani H Pue	0.181779	0.0227858	18.1779
OQ922575.1 Pintomyia serrana Brazil	6F Micropygomyia durani H Pue	0.179174	0.0225578	17.9174
116F Micropygomyia durani Oax	6F Micropygomyia durani H Pue	0.0414088	0.00855124	4.14088
PP815813.1 Lutzomyia cruciata Chi	7F Micropygomyia durani M Pue	0.18378	0.0211953	18.378
PP815814.1 Lutzomyia cruciata Chi	7F Micropygomyia durani M Pue	0.178632	0.0206196	17.8632
PP815815.1 Lutzomyia cruciata Chi	7F Micropygomyia durani M Pue	0.17609	0.020399	17.609
PP815816.1 Lutzomyia cruciata Chi	7F Micropygomyia durani M Pue	0.181196	0.0208791	18.1196
PP815817.1 Lutzomyia cruciata Chi	7F Micropygomyia durani M Pue	0.173568	0.0202106	17.3568
PP815812.1 Lutzomyia cruciata Chi	7F Micropygomyia durani M Pue	0.176311	0.0203439	17.6311
PP815811.1 Lutzomyia cruciata Chi	7F Micropygomyia durani M Pue	0.171246	0.0201638	17.1246
8F Pintomyia sp. M oax	7F Micropygomyia durani M Pue	0.194169	0.0220692	19.4169
OP346799.1 Pintomyia serrana Brazil	7F Micropygomyia durani M Pue	0.174026	0.02171	17.4026
OP346800.1 Pintomyia serrana Brazil	7F Micropygomyia durani M Pue	0.176589	0.0218135	17.6589
OP346801.1 Pintomyia serrana Brazil	7F Micropygomyia durani M Pue	0.174026	0.02171	17.4026
OP346802.1 Pintomyia serrana Brazil	7F Micropygomyia durani M Pue	0.174026	0.0218387	17.4026
OP346803.1 Pintomyia serrana Brazil	7F Micropygomyia durani M Pue	0.168961	0.0213395	16.8961
OP346804.1 Pintomyia serrana Brazil	7F Micropygomyia durani M Pue	0.176589	0.0220043	17.6589
OR555672.1 Pintomyia serrana Brazil	7F Micropygomyia durani M Pue	0.171483	0.0212581	17.1483
OR555673.1 Pintomyia serrana Brazil	7F Micropygomyia durani M Pue	0.171483	0.0212581	17.1483
OR555674.1 Pintomyia serrana Brazil	7F Micropygomyia durani M Pue	0.168961	0.0209499	16.8961
OQ922569.1 Pintomyia serrana Brazil	7F Micropygomyia durani M Pue	0.179174	0.0222144	17.9174
OQ922570.1 Pintomyia serrana Brazil	7F Micropygomyia durani M Pue	0.179174	0.0222144	17.9174
OQ922571.1 Pintomyia serrana Brazil	7F Micropygomyia durani M Pue	0.181779	0.0223035	18.1779
OQ922572.1 Pintomyia serrana Brazil	7F Micropygomyia durani M Pue	0.179174	0.0222144	17.9174
OQ922573.1 Pintomyia serrana Brazil	7F Micropygomyia durani M Pue	0.179174	0.0222144	17.9174
OQ922574.1 Pintomyia serrana Brazil	7F Micropygomyia durani M Pue	0.179174	0.0222144	17.9174
OQ922575.1 Pintomyia serrana Brazil	7F Micropygomyia durani M Pue	0.176589	0.0219523	17.6589
116F Micropygomyia durani Oax	7F Micropygomyia durani M Pue	0.0395526	0.00802185	3.95526
6F Micropygomyia durani H Pue	7F Micropygomyia durani M Pue	0.00490196	0.00271278	0.490196
PP815813.1 Lutzomyia cruciata Chi	132F Micropygomyia durani Oax M	0.161358	0.0188711	16.1358
PP815814.1 Lutzomyia cruciata Chi	132F Micropygomyia durani Oax M	0.15653	0.0184048	15.653
PP815815.1 Lutzomyia cruciata Chi	132F Micropygomyia durani Oax M	0.154145	0.0181935	15.4145
PP815816.1 Lutzomyia cruciata Chi	132F Micropygomyia durani Oax M	0.158934	0.0186427	15.8934
PP815817.1 Lutzomyia cruciata Chi	132F Micropygomyia durani Oax M	0.151778	0.0180366	15.1778
PP815812.1 Lutzomyia cruciata Chi	132F Micropygomyia durani Oax M	0.159072	0.0189293	15.9072
PP815811.1 Lutzomyia cruciata Chi	132F Micropygomyia durani Oax M	0.154245	0.0188354	15.4245
8F Pintomyia sp. M oax	132F Micropygomyia durani Oax M	0.199228	0.0230802	19.9228
OP346799.1 Pintomyia serrana Brazil	132F Micropygomyia durani Oax M	0.156821	0.0202101	15.6821
OP346800.1 Pintomyia serrana Brazil	132F Micropygomyia durani Oax M	0.159264	0.0203099	15.9264
OP346801.1 Pintomyia serrana Brazil	132F Micropygomyia durani Oax M	0.156821	0.0202101	15.6821
OP346802.1 Pintomyia serrana Brazil	132F Micropygomyia durani Oax M	0.151994	0.0192741	15.1994
OP346803.1 Pintomyia serrana Brazil	132F Micropygomyia durani Oax M	0.147242	0.0188476	14.7242
OP346804.1 Pintomyia serrana Brazil	132F Micropygomyia durani Oax M	0.154398	0.0197424	15.4398
OR555672.1 Pintomyia serrana Brazil	132F Micropygomyia durani Oax M	0.154398	0.019646	15.4398
OR555673.1 Pintomyia serrana Brazil	132F Micropygomyia durani Oax M	0.154398	0.019646	15.4398
OR555674.1 Pintomyia serrana Brazil	132F Micropygomyia durani Oax M	0.151994	0.0193523	15.1994
OQ922569.1 Pintomyia serrana Brazil	132F Micropygomyia durani Oax M	0.156821	0.0201634	15.6821
OQ922570.1 Pintomyia serrana Brazil	132F Micropygomyia durani Oax M	0.156821	0.0201634	15.6821
OQ922571.1 Pintomyia serrana Brazil	132F Micropygomyia durani Oax M	0.159264	0.0201732	15.9264
OQ922572.1 Pintomyia serrana Brazil	132F Micropygomyia durani Oax M	0.156821	0.0201634	15.6821
OQ922573.1 Pintomyia serrana Brazil	132F Micropygomyia durani Oax M	0.156821	0.0201634	15.6821
OQ922574.1 Pintomyia serrana Brazil	132F Micropygomyia durani Oax M	0.156821	0.0201634	15.6821
OQ922575.1 Pintomyia serrana Brazil	132F Micropygomyia durani Oax M	0.154398	0.0199432	15.4398
116F Micropygomyia durani Oax	132F Micropygomyia durani Oax M	0.0286793	0.00680738	2.86793
6F Micropygomyia durani H Pue	132F Micropygomyia durani Oax M	0.0325565	0.00791673	3.25565
7F Micropygomyia durani M Pue	132F Micropygomyia durani Oax M	0.0307383	0.00752764	3.07383
PP815813.1 Lutzomyia cruciata Chi	119F Micropygomyia durani Oax M	0.176	0.0205565	17.6
PP815814.1 Lutzomyia cruciata Chi	119F Micropygomyia durani Oax M	0.170996	0.0199451	17.0996
PP815815.1 Lutzomyia cruciata Chi	119F Micropygomyia durani Oax M	0.168524	0.0197232	16.8524
PP815816.1 Lutzomyia cruciata Chi	119F Micropygomyia durani Oax M	0.173488	0.0201837	17.3488
PP815817.1 Lutzomyia cruciata Chi	119F Micropygomyia durani Oax M	0.166072	0.0196071	16.6072
PP815812.1 Lutzomyia cruciata Chi	119F Micropygomyia durani Oax M	0.173661	0.0200038	17.3661
PP815811.1 Lutzomyia cruciata Chi	119F Micropygomyia durani Oax M	0.163733	0.0198791	16.3733
8F Pintomyia sp. M oax	119F Micropygomyia durani Oax M	0.209997	0.0240415	20.9997
OP346799.1 Pintomyia serrana Brazil	119F Micropygomyia durani Oax M	0.158997	0.0201972	15.8997
OP346800.1 Pintomyia serrana Brazil	119F Micropygomyia durani Oax M	0.161429	0.0203298	16.1429
OP346801.1 Pintomyia serrana Brazil	119F Micropygomyia durani Oax M	0.158997	0.0201972	15.8997
OP346802.1 Pintomyia serrana Brazil	119F Micropygomyia durani Oax M	0.158997	0.0201822	15.8997
OP346803.1 Pintomyia serrana Brazil	119F Micropygomyia durani Oax M	0.154188	0.0197939	15.4188
OP346804.1 Pintomyia serrana Brazil	119F Micropygomyia durani Oax M	0.161429	0.0204781	16.1429
OR555672.1 Pintomyia serrana Brazil	119F Micropygomyia durani Oax M	0.163882	0.0203095	16.3882
OR555673.1 Pintomyia serrana Brazil	119F Micropygomyia durani Oax M	0.163882	0.0203095	16.3882
OR555674.1 Pintomyia serrana Brazil	119F Micropygomyia durani Oax M	0.158997	0.0199256	15.8997
OQ922569.1 Pintomyia serrana Brazil	119F Micropygomyia durani Oax M	0.17389	0.0211416	17.389
OQ922570.1 Pintomyia serrana Brazil	119F Micropygomyia durani Oax M	0.17389	0.0211416	17.389
OQ922571.1 Pintomyia serrana Brazil	119F Micropygomyia durani Oax M	0.171358	0.0211427	17.1358
OQ922572.1 Pintomyia serrana Brazil	119F Micropygomyia durani Oax M	0.17389	0.0211416	17.389
OQ922573.1 Pintomyia serrana Brazil	119F Micropygomyia durani Oax M	0.17389	0.0211416	17.389
OQ922574.1 Pintomyia serrana Brazil	119F Micropygomyia durani Oax M	0.17389	0.0211416	17.389
OQ922575.1 Pintomyia serrana Brazil	119F Micropygomyia durani Oax M	0.171358	0.0208929	17.1358
116F Micropygomyia durani Oax	119F Micropygomyia durani Oax M	0.00488999	0.0028396	0.488999
6F Micropygomyia durani H Pue	119F Micropygomyia durani Oax M	0.0415031	0.00858455	4.15031
7F Micropygomyia durani M Pue	119F Micropygomyia durani Oax M	0.0396404	0.00807564	3.96404
132F Micropygomyia durani Oax M	119F Micropygomyia durani Oax M	0.0304127	0.00718536	3.04127
PP815813.1 Lutzomyia cruciata Chi	114F Micropygomyia durani Oax	0.173568	0.0199553	17.3568
PP815814.1 Lutzomyia cruciata Chi	114F Micropygomyia durani Oax	0.168584	0.0193865	16.8584
PP815815.1 Lutzomyia cruciata Chi	114F Micropygomyia durani Oax	0.166122	0.0191856	16.6122
PP815816.1 Lutzomyia cruciata Chi	114F Micropygomyia durani Oax	0.171066	0.0196134	17.1066
PP815817.1 Lutzomyia cruciata Chi	114F Micropygomyia durani Oax	0.163679	0.0190184	16.3679
PP815812.1 Lutzomyia cruciata Chi	114F Micropygomyia durani Oax	0.173769	0.019869	17.3769
PP815811.1 Lutzomyia cruciata Chi	114F Micropygomyia durani Oax	0.1638	0.0196169	16.38
8F Pintomyia sp. M oax	114F Micropygomyia durani Oax	0.201933	0.0233685	20.1933
OP346799.1 Pintomyia serrana Brazil	114F Micropygomyia durani Oax	0.149493	0.01944	14.9493
OP346800.1 Pintomyia serrana Brazil	114F Micropygomyia durani Oax	0.151859	0.0195516	15.1859
OP346801.1 Pintomyia serrana Brazil	114F Micropygomyia durani Oax	0.149493	0.01944	14.9493
OP346802.1 Pintomyia serrana Brazil	114F Micropygomyia durani Oax	0.154245	0.0197592	15.4245
OP346803.1 Pintomyia serrana Brazil	114F Micropygomyia durani Oax	0.149493	0.0193489	14.9493
OP346804.1 Pintomyia serrana Brazil	114F Micropygomyia durani Oax	0.156649	0.0200371	15.6649
OR555672.1 Pintomyia serrana Brazil	114F Micropygomyia durani Oax	0.159072	0.0200066	15.9072
OR555673.1 Pintomyia serrana Brazil	114F Micropygomyia durani Oax	0.159072	0.0200066	15.9072
OR555674.1 Pintomyia serrana Brazil	114F Micropygomyia durani Oax	0.154245	0.0196587	15.4245
OQ922569.1 Pintomyia serrana Brazil	114F Micropygomyia durani Oax	0.163977	0.0203959	16.3977
OQ922570.1 Pintomyia serrana Brazil	114F Micropygomyia durani Oax	0.163977	0.0203959	16.3977
OQ922571.1 Pintomyia serrana Brazil	114F Micropygomyia durani Oax	0.161515	0.0203919	16.1515
OQ922572.1 Pintomyia serrana Brazil	114F Micropygomyia durani Oax	0.163977	0.0203959	16.3977
OQ922573.1 Pintomyia serrana Brazil	114F Micropygomyia durani Oax	0.163977	0.0203959	16.3977
OQ922574.1 Pintomyia serrana Brazil	114F Micropygomyia durani Oax	0.163977	0.0203959	16.3977
OQ922575.1 Pintomyia serrana Brazil	114F Micropygomyia durani Oax	0.161515	0.0201555	16.1515
116F Micropygomyia durani Oax	114F Micropygomyia durani Oax	0.00818604	0.00354813	0.818604
6F Micropygomyia durani H Pue	114F Micropygomyia durani Oax	0.0360373	0.0078605	3.60373
7F Micropygomyia durani M Pue	114F Micropygomyia durani Oax	0.0342065	0.0073949	3.42065
132F Micropygomyia durani Oax M	114F Micropygomyia durani Oax	0.0270075	0.0067162	2.70075
119F Micropygomyia durani Oax M	114F Micropygomyia durani Oax	0.00984014	0.00401872	0.984014
PP815813.1 Lutzomyia cruciata Chi	117F Micropygomyia durani Oax	0.198671	0.0234925	19.8671
PP815814.1 Lutzomyia cruciata Chi	117F Micropygomyia durani Oax	0.193438	0.0227631	19.3438
PP815815.1 Lutzomyia cruciata Chi	117F Micropygomyia durani Oax	0.18829	0.0222925	18.829
PP815816.1 Lutzomyia cruciata Chi	117F Micropygomyia durani Oax	0.193438	0.0226504	19.3438
PP815817.1 Lutzomyia cruciata Chi	117F Micropygomyia durani Oax	0.196043	0.0228949	19.6043
PP815812.1 Lutzomyia cruciata Chi	117F Micropygomyia durani Oax	0.196691	0.0221884	19.6691
PP815811.1 Lutzomyia cruciata Chi	117F Micropygomyia durani Oax	0.181459	0.0211809	18.1459
8F Pintomyia sp. M oax	117F Micropygomyia durani Oax	0.204346	0.0237655	20.4346
OP346799.1 Pintomyia serrana Brazil	117F Micropygomyia durani Oax	0.145442	0.0183326	14.5442
OP346800.1 Pintomyia serrana Brazil	117F Micropygomyia durani Oax	0.15027	0.0187139	15.027
OP346801.1 Pintomyia serrana Brazil	117F Micropygomyia durani Oax	0.147847	0.0185699	14.7847
OP346802.1 Pintomyia serrana Brazil	117F Micropygomyia durani Oax	0.156821	0.0193002	15.6821
OP346803.1 Pintomyia serrana Brazil	117F Micropygomyia durani Oax	0.156821	0.0194662	15.6821
OP346804.1 Pintomyia serrana Brazil	117F Micropygomyia durani Oax	0.156821	0.0191335	15.6821
OR555672.1 Pintomyia serrana Brazil	117F Micropygomyia durani Oax	0.149998	0.018909	14.9998
OR555673.1 Pintomyia serrana Brazil	117F Micropygomyia durani Oax	0.149998	0.018909	14.9998
OR555674.1 Pintomyia serrana Brazil	117F Micropygomyia durani Oax	0.142841	0.0181873	14.2841
OQ922569.1 Pintomyia serrana Brazil	117F Micropygomyia durani Oax	0.164832	0.0202161	16.4832
OQ922570.1 Pintomyia serrana Brazil	117F Micropygomyia durani Oax	0.164832	0.0202161	16.4832
OQ922571.1 Pintomyia serrana Brazil	117F Micropygomyia durani Oax	0.164832	0.0202161	16.4832
OQ922572.1 Pintomyia serrana Brazil	117F Micropygomyia durani Oax	0.164832	0.0202161	16.4832
OQ922573.1 Pintomyia serrana Brazil	117F Micropygomyia durani Oax	0.164832	0.0202161	16.4832
OQ922574.1 Pintomyia serrana Brazil	117F Micropygomyia durani Oax	0.164832	0.0202161	16.4832
OQ922575.1 Pintomyia serrana Brazil	117F Micropygomyia durani Oax	0.16231	0.0199903	16.231
116F Micropygomyia durani Oax	117F Micropygomyia durani Oax	0.133557	0.0177592	13.3557
6F Micropygomyia durani H Pue	117F Micropygomyia durani Oax	0.140938	0.0192338	14.0938
7F Micropygomyia durani M Pue	117F Micropygomyia durani Oax	0.138571	0.018912	13.8571
132F Micropygomyia durani Oax M	117F Micropygomyia durani Oax	0.127009	0.0176746	12.7009
119F Micropygomyia durani Oax M	117F Micropygomyia durani Oax	0.133622	0.017882	13.3622
114F Micropygomyia durani Oax	117F Micropygomyia durani Oax	0.131405	0.0175966	13.1405
PP815813.1 Lutzomyia cruciata Chi	115F Micropygomyia durani Oax M	0.193497	0.0227574	19.3497
PP815814.1 Lutzomyia cruciata Chi	115F Micropygomyia durani Oax M	0.188328	0.0220964	18.8328
PP815815.1 Lutzomyia cruciata Chi	115F Micropygomyia durani Oax M	0.183242	0.0216001	18.3242
PP815816.1 Lutzomyia cruciata Chi	115F Micropygomyia durani Oax M	0.188328	0.0219816	18.8328
PP815817.1 Lutzomyia cruciata Chi	115F Micropygomyia durani Oax M	0.190902	0.0221683	19.0902
PP815812.1 Lutzomyia cruciata Chi	115F Micropygomyia durani Oax M	0.188871	0.0214206	18.8871
PP815811.1 Lutzomyia cruciata Chi	115F Micropygomyia durani Oax M	0.17389	0.0204492	17.389
8F Pintomyia sp. M oax	115F Micropygomyia durani Oax M	0.201779	0.0234486	20.1779
OP346799.1 Pintomyia serrana Brazil	115F Micropygomyia durani Oax M	0.143184	0.0181195	14.3184
OP346800.1 Pintomyia serrana Brazil	115F Micropygomyia durani Oax M	0.147992	0.0185106	14.7992
OP346801.1 Pintomyia serrana Brazil	115F Micropygomyia durani Oax M	0.145579	0.0183461	14.5579
OP346802.1 Pintomyia serrana Brazil	115F Micropygomyia durani Oax M	0.15938	0.0192362	15.938
OP346803.1 Pintomyia serrana Brazil	115F Micropygomyia durani Oax M	0.15938	0.0193877	15.938
OP346804.1 Pintomyia serrana Brazil	115F Micropygomyia durani Oax M	0.15938	0.0190688	15.938
OR555672.1 Pintomyia serrana Brazil	115F Micropygomyia durani Oax M	0.145319	0.0187086	14.5319
OR555673.1 Pintomyia serrana Brazil	115F Micropygomyia durani Oax M	0.145319	0.0187086	14.5319
OR555674.1 Pintomyia serrana Brazil	115F Micropygomyia durani Oax M	0.138246	0.0180013	13.8246
OQ922569.1 Pintomyia serrana Brazil	115F Micropygomyia durani Oax M	0.162489	0.0199921	16.2489
OQ922570.1 Pintomyia serrana Brazil	115F Micropygomyia durani Oax M	0.162489	0.0199921	16.2489
OQ922571.1 Pintomyia serrana Brazil	115F Micropygomyia durani Oax M	0.162489	0.0199921	16.2489
OQ922572.1 Pintomyia serrana Brazil	115F Micropygomyia durani Oax M	0.162489	0.0199921	16.2489
OQ922573.1 Pintomyia serrana Brazil	115F Micropygomyia durani Oax M	0.162489	0.0199921	16.2489
OQ922574.1 Pintomyia serrana Brazil	115F Micropygomyia durani Oax M	0.162489	0.0199921	16.2489
OQ922575.1 Pintomyia serrana Brazil	115F Micropygomyia durani Oax M	0.159977	0.0197697	15.9977
116F Micropygomyia durani Oax	115F Micropygomyia durani Oax M	0.131336	0.017191	13.1336
6F Micropygomyia durani H Pue	115F Micropygomyia durani Oax M	0.138704	0.0185722	13.8704
7F Micropygomyia durani M Pue	115F Micropygomyia durani Oax M	0.136347	0.0182783	13.6347
132F Micropygomyia durani Oax M	115F Micropygomyia durani Oax M	0.12483	0.0169913	12.483
119F Micropygomyia durani Oax M	115F Micropygomyia durani Oax M	0.131405	0.0172979	13.1405
114F Micropygomyia durani Oax	115F Micropygomyia durani Oax M	0.129201	0.0170025	12.9201
117F Micropygomyia durani Oax	115F Micropygomyia durani Oax M	0.00987264	0.00377968	0.987264
PP815813.1 Lutzomyia cruciata Chi	OP964248.1 Micropygomyia cayennensis cayennensis Colombia	0.171622	0.0194349	17.1622
PP815814.1 Lutzomyia cruciata Chi	OP964248.1 Micropygomyia cayennensis cayennensis Colombia	0.166578	0.0188663	16.6578
PP815815.1 Lutzomyia cruciata Chi	OP964248.1 Micropygomyia cayennensis cayennensis Colombia	0.166578	0.0187703	16.6578
PP815816.1 Lutzomyia cruciata Chi	OP964248.1 Micropygomyia cayennensis cayennensis Colombia	0.164086	0.0186104	16.4086
PP815817.1 Lutzomyia cruciata Chi	OP964248.1 Micropygomyia cayennensis cayennensis Colombia	0.166578	0.018724	16.6578
PP815812.1 Lutzomyia cruciata Chi	OP964248.1 Micropygomyia cayennensis cayennensis Colombia	0.19183	0.0215945	19.183
PP815811.1 Lutzomyia cruciata Chi	OP964248.1 Micropygomyia cayennensis cayennensis Colombia	0.186532	0.021434	18.6532
8F Pintomyia sp. M oax	OP964248.1 Micropygomyia cayennensis cayennensis Colombia	0.225256	0.0258365	22.5256
OP346799.1 Pintomyia serrana Brazil	OP964248.1 Micropygomyia cayennensis cayennensis Colombia	0.197642	0.023277	19.7642
OP346800.1 Pintomyia serrana Brazil	OP964248.1 Micropygomyia cayennensis cayennensis Colombia	0.203166	0.023672	20.3166
OP346801.1 Pintomyia serrana Brazil	OP964248.1 Micropygomyia cayennensis cayennensis Colombia	0.200392	0.0236879	20.0392
OP346802.1 Pintomyia serrana Brazil	OP964248.1 Micropygomyia cayennensis cayennensis Colombia	0.183916	0.0224599	18.3916
OP346803.1 Pintomyia serrana Brazil	OP964248.1 Micropygomyia cayennensis cayennensis Colombia	0.183916	0.022371	18.3916
OP346804.1 Pintomyia serrana Brazil	OP964248.1 Micropygomyia cayennensis cayennensis Colombia	0.183916	0.022533	18.3916
OR555672.1 Pintomyia serrana Brazil	OP964248.1 Micropygomyia cayennensis cayennensis Colombia	0.189527	0.0224605	18.9527
OR555673.1 Pintomyia serrana Brazil	OP964248.1 Micropygomyia cayennensis cayennensis Colombia	0.189527	0.0224605	18.9527
OR555674.1 Pintomyia serrana Brazil	OP964248.1 Micropygomyia cayennensis cayennensis Colombia	0.186867	0.0223958	18.6867
OQ922569.1 Pintomyia serrana Brazil	OP964248.1 Micropygomyia cayennensis cayennensis Colombia	0.197642	0.0230597	19.7642
OQ922570.1 Pintomyia serrana Brazil	OP964248.1 Micropygomyia cayennensis cayennensis Colombia	0.197642	0.0230597	19.7642
OQ922571.1 Pintomyia serrana Brazil	OP964248.1 Micropygomyia cayennensis cayennensis Colombia	0.194914	0.0229592	19.4914
OQ922572.1 Pintomyia serrana Brazil	OP964248.1 Micropygomyia cayennensis cayennensis Colombia	0.197642	0.0230597	19.7642
OQ922573.1 Pintomyia serrana Brazil	OP964248.1 Micropygomyia cayennensis cayennensis Colombia	0.197642	0.0230597	19.7642
OQ922574.1 Pintomyia serrana Brazil	OP964248.1 Micropygomyia cayennensis cayennensis Colombia	0.197642	0.0230597	19.7642
OQ922575.1 Pintomyia serrana Brazil	OP964248.1 Micropygomyia cayennensis cayennensis Colombia	0.194914	0.0228394	19.4914
116F Micropygomyia durani Oax	OP964248.1 Micropygomyia cayennensis cayennensis Colombia	0.179017	0.020334	17.9017
6F Micropygomyia durani H Pue	OP964248.1 Micropygomyia cayennensis cayennensis Colombia	0.184599	0.0213217	18.4599
7F Micropygomyia durani M Pue	OP964248.1 Micropygomyia cayennensis cayennensis Colombia	0.181961	0.0208233	18.1961
132F Micropygomyia durani Oax M	OP964248.1 Micropygomyia cayennensis cayennensis Colombia	0.16909	0.0193473	16.909
119F Micropygomyia durani Oax M	OP964248.1 Micropygomyia cayennensis cayennensis Colombia	0.179174	0.0204543	17.9174
114F Micropygomyia durani Oax	OP964248.1 Micropygomyia cayennensis cayennensis Colombia	0.181612	0.0205878	18.1612
117F Micropygomyia durani Oax	OP964248.1 Micropygomyia cayennensis cayennensis Colombia	0.191509	0.0227876	19.1509
115F Micropygomyia durani Oax M	OP964248.1 Micropygomyia cayennensis cayennensis Colombia	0.188744	0.022428	18.8744
PP815813.1 Lutzomyia cruciata Chi	OP964247.1 Micropygomyia cayennensis cayennensis Colombia	0.16909	0.0192055	16.909
PP815814.1 Lutzomyia cruciata Chi	OP964247.1 Micropygomyia cayennensis cayennensis Colombia	0.16909	0.0191807	16.909
PP815815.1 Lutzomyia cruciata Chi	OP964247.1 Micropygomyia cayennensis cayennensis Colombia	0.164086	0.0186982	16.4086
PP815816.1 Lutzomyia cruciata Chi	OP964247.1 Micropygomyia cayennensis cayennensis Colombia	0.166578	0.0188996	16.6578
PP815817.1 Lutzomyia cruciata Chi	OP964247.1 Micropygomyia cayennensis cayennensis Colombia	0.16909	0.0191491	16.909
PP815812.1 Lutzomyia cruciata Chi	OP964247.1 Micropygomyia cayennensis cayennensis Colombia	0.192209	0.0212098	19.2209
PP815811.1 Lutzomyia cruciata Chi	OP964247.1 Micropygomyia cayennensis cayennensis Colombia	0.186867	0.0211844	18.6867
8F Pintomyia sp. M oax	OP964247.1 Micropygomyia cayennensis cayennensis Colombia	0.228879	0.0263846	22.8879
OP346799.1 Pintomyia serrana Brazil	OP964247.1 Micropygomyia cayennensis cayennensis Colombia	0.200392	0.0231622	20.0392
OP346800.1 Pintomyia serrana Brazil	OP964247.1 Micropygomyia cayennensis cayennensis Colombia	0.205964	0.0236187	20.5964
OP346801.1 Pintomyia serrana Brazil	OP964247.1 Micropygomyia cayennensis cayennensis Colombia	0.203166	0.023562	20.3166
OP346802.1 Pintomyia serrana Brazil	OP964247.1 Micropygomyia cayennensis cayennensis Colombia	0.186532	0.0222785	18.6532
OP346803.1 Pintomyia serrana Brazil	OP964247.1 Micropygomyia cayennensis cayennensis Colombia	0.186532	0.0222696	18.6532
OP346804.1 Pintomyia serrana Brazil	OP964247.1 Micropygomyia cayennensis cayennensis Colombia	0.19183	0.0229654	19.183
OR555672.1 Pintomyia serrana Brazil	OP964247.1 Micropygomyia cayennensis cayennensis Colombia	0.197642	0.0226752	19.7642
OR555673.1 Pintomyia serrana Brazil	OP964247.1 Micropygomyia cayennensis cayennensis Colombia	0.197642	0.0226752	19.7642
OR555674.1 Pintomyia serrana Brazil	OP964247.1 Micropygomyia cayennensis cayennensis Colombia	0.194914	0.0227757	19.4914
OQ922569.1 Pintomyia serrana Brazil	OP964247.1 Micropygomyia cayennensis cayennensis Colombia	0.205964	0.0233128	20.5964
OQ922570.1 Pintomyia serrana Brazil	OP964247.1 Micropygomyia cayennensis cayennensis Colombia	0.205964	0.0233128	20.5964
OQ922571.1 Pintomyia serrana Brazil	OP964247.1 Micropygomyia cayennensis cayennensis Colombia	0.203166	0.0230945	20.3166
OQ922572.1 Pintomyia serrana Brazil	OP964247.1 Micropygomyia cayennensis cayennensis Colombia	0.205964	0.0233128	20.5964
OQ922573.1 Pintomyia serrana Brazil	OP964247.1 Micropygomyia cayennensis cayennensis Colombia	0.205964	0.0233128	20.5964
OQ922574.1 Pintomyia serrana Brazil	OP964247.1 Micropygomyia cayennensis cayennensis Colombia	0.205964	0.0233128	20.5964
OQ922575.1 Pintomyia serrana Brazil	OP964247.1 Micropygomyia cayennensis cayennensis Colombia	0.203166	0.0231422	20.3166
116F Micropygomyia durani Oax	OP964247.1 Micropygomyia cayennensis cayennensis Colombia	0.19183	0.0216239	19.183
6F Micropygomyia durani H Pue	OP964247.1 Micropygomyia cayennensis cayennensis Colombia	0.186867	0.0216412	18.6867
7F Micropygomyia durani M Pue	OP964247.1 Micropygomyia cayennensis cayennensis Colombia	0.189527	0.021899	18.9527
132F Micropygomyia durani Oax M	OP964247.1 Micropygomyia cayennensis cayennensis Colombia	0.189527	0.0216768	18.9527
119F Micropygomyia durani Oax M	OP964247.1 Micropygomyia cayennensis cayennensis Colombia	0.189341	0.0213995	18.9341
114F Micropygomyia durani Oax	OP964247.1 Micropygomyia cayennensis cayennensis Colombia	0.186532	0.0212286	18.6532
117F Micropygomyia durani Oax	OP964247.1 Micropygomyia cayennensis cayennensis Colombia	0.201933	0.0233109	20.1933
115F Micropygomyia durani Oax M	OP964247.1 Micropygomyia cayennensis cayennensis Colombia	0.201779	0.0233329	20.1779
OP964248.1 Micropygomyia cayennensis cayennensis Colombia	OP964247.1 Micropygomyia cayennensis cayennensis Colombia	0.0434885	0.0090642	4.34885
PP815813.1 Lutzomyia cruciata Chi	OP964245.1 Micropygomyia cayennensis cayennensis Colombia	0.16909	0.0193045	16.909
PP815814.1 Lutzomyia cruciata Chi	OP964245.1 Micropygomyia cayennensis cayennensis Colombia	0.164086	0.0187253	16.4086
PP815815.1 Lutzomyia cruciata Chi	OP964245.1 Micropygomyia cayennensis cayennensis Colombia	0.164086	0.0186311	16.4086
PP815816.1 Lutzomyia cruciata Chi	OP964245.1 Micropygomyia cayennensis cayennensis Colombia	0.161614	0.0184707	16.1614
PP815817.1 Lutzomyia cruciata Chi	OP964245.1 Micropygomyia cayennensis cayennensis Colombia	0.16909	0.0188492	16.909
PP815812.1 Lutzomyia cruciata Chi	OP964245.1 Micropygomyia cayennensis cayennensis Colombia	0.19183	0.0215945	19.183
PP815811.1 Lutzomyia cruciata Chi	OP964245.1 Micropygomyia cayennensis cayennensis Colombia	0.186532	0.021434	18.6532
8F Pintomyia sp. M oax	OP964245.1 Micropygomyia cayennensis cayennensis Colombia	0.228215	0.0260981	22.8215
OP346799.1 Pintomyia serrana Brazil	OP964245.1 Micropygomyia cayennensis cayennensis Colombia	0.197642	0.023277	19.7642
OP346800.1 Pintomyia serrana Brazil	OP964245.1 Micropygomyia cayennensis cayennensis Colombia	0.203166	0.023672	20.3166
OP346801.1 Pintomyia serrana Brazil	OP964245.1 Micropygomyia cayennensis cayennensis Colombia	0.200392	0.0236879	20.0392
OP346802.1 Pintomyia serrana Brazil	OP964245.1 Micropygomyia cayennensis cayennensis Colombia	0.183916	0.0224599	18.3916
OP346803.1 Pintomyia serrana Brazil	OP964245.1 Micropygomyia cayennensis cayennensis Colombia	0.183916	0.022371	18.3916
OP346804.1 Pintomyia serrana Brazil	OP964245.1 Micropygomyia cayennensis cayennensis Colombia	0.183916	0.022533	18.3916
OR555672.1 Pintomyia serrana Brazil	OP964245.1 Micropygomyia cayennensis cayennensis Colombia	0.189527	0.0224605	18.9527
OR555673.1 Pintomyia serrana Brazil	OP964245.1 Micropygomyia cayennensis cayennensis Colombia	0.189527	0.0224605	18.9527
OR555674.1 Pintomyia serrana Brazil	OP964245.1 Micropygomyia cayennensis cayennensis Colombia	0.186867	0.0223958	18.6867
OQ922569.1 Pintomyia serrana Brazil	OP964245.1 Micropygomyia cayennensis cayennensis Colombia	0.197642	0.0230597	19.7642
OQ922570.1 Pintomyia serrana Brazil	OP964245.1 Micropygomyia cayennensis cayennensis Colombia	0.197642	0.0230597	19.7642
OQ922571.1 Pintomyia serrana Brazil	OP964245.1 Micropygomyia cayennensis cayennensis Colombia	0.194914	0.0229592	19.4914
OQ922572.1 Pintomyia serrana Brazil	OP964245.1 Micropygomyia cayennensis cayennensis Colombia	0.197642	0.0230597	19.7642
OQ922573.1 Pintomyia serrana Brazil	OP964245.1 Micropygomyia cayennensis cayennensis Colombia	0.197642	0.0230597	19.7642
OQ922574.1 Pintomyia serrana Brazil	OP964245.1 Micropygomyia cayennensis cayennensis Colombia	0.197642	0.0230597	19.7642
OQ922575.1 Pintomyia serrana Brazil	OP964245.1 Micropygomyia cayennensis cayennensis Colombia	0.194914	0.0228394	19.4914
116F Micropygomyia durani Oax	OP964245.1 Micropygomyia cayennensis cayennensis Colombia	0.179017	0.020334	17.9017
6F Micropygomyia durani H Pue	OP964245.1 Micropygomyia cayennensis cayennensis Colombia	0.184599	0.0213217	18.4599
7F Micropygomyia durani M Pue	OP964245.1 Micropygomyia cayennensis cayennensis Colombia	0.181961	0.0208233	18.1961
132F Micropygomyia durani Oax M	OP964245.1 Micropygomyia cayennensis cayennensis Colombia	0.16909	0.0193473	16.909
119F Micropygomyia durani Oax M	OP964245.1 Micropygomyia cayennensis cayennensis Colombia	0.179174	0.0204543	17.9174
114F Micropygomyia durani Oax	OP964245.1 Micropygomyia cayennensis cayennensis Colombia	0.181612	0.0205878	18.1612
117F Micropygomyia durani Oax	OP964245.1 Micropygomyia cayennensis cayennensis Colombia	0.191509	0.0227876	19.1509
115F Micropygomyia durani Oax M	OP964245.1 Micropygomyia cayennensis cayennensis Colombia	0.188744	0.022428	18.8744
OP964248.1 Micropygomyia cayennensis cayennensis Colombia	OP964245.1 Micropygomyia cayennensis cayennensis Colombia	0.00325733	0.00214349	0.325733
OP964247.1 Micropygomyia cayennensis cayennensis Colombia	OP964245.1 Micropygomyia cayennensis cayennensis Colombia	0.0472928	0.00948764	4.72928
PP815813.1 Lutzomyia cruciata Chi	MT338250.1 Micropygomyia cayennensis Colombia	0.171483	0.0196165	17.1483
PP815814.1 Lutzomyia cruciata Chi	MT338250.1 Micropygomyia cayennensis Colombia	0.166459	0.0190104	16.6459
PP815815.1 Lutzomyia cruciata Chi	MT338250.1 Micropygomyia cayennensis Colombia	0.166459	0.0188611	16.6459
PP815816.1 Lutzomyia cruciata Chi	MT338250.1 Micropygomyia cayennensis Colombia	0.163977	0.0187647	16.3977
PP815817.1 Lutzomyia cruciata Chi	MT338250.1 Micropygomyia cayennensis Colombia	0.166459	0.0189418	16.6459
PP815812.1 Lutzomyia cruciata Chi	MT338250.1 Micropygomyia cayennensis Colombia	0.191662	0.0215189	19.1662
PP815811.1 Lutzomyia cruciata Chi	MT338250.1 Micropygomyia cayennensis Colombia	0.189013	0.0216208	18.9013
8F Pintomyia sp. M oax	MT338250.1 Micropygomyia cayennensis Colombia	0.22204	0.0255523	22.204
OP346799.1 Pintomyia serrana Brazil	MT338250.1 Micropygomyia cayennensis Colombia	0.200161	0.0234886	20.0161
OP346800.1 Pintomyia serrana Brazil	MT338250.1 Micropygomyia cayennensis Colombia	0.205709	0.0238827	20.5709
OP346801.1 Pintomyia serrana Brazil	MT338250.1 Micropygomyia cayennensis Colombia	0.202924	0.0239359	20.2924
OP346802.1 Pintomyia serrana Brazil	MT338250.1 Micropygomyia cayennensis Colombia	0.186386	0.0226086	18.6386
OP346803.1 Pintomyia serrana Brazil	MT338250.1 Micropygomyia cayennensis Colombia	0.186386	0.0225867	18.6386
OP346804.1 Pintomyia serrana Brazil	MT338250.1 Micropygomyia cayennensis Colombia	0.191662	0.0232029	19.1662
OR555672.1 Pintomyia serrana Brazil	MT338250.1 Micropygomyia cayennensis Colombia	0.192013	0.0226033	19.2013
OR555673.1 Pintomyia serrana Brazil	MT338250.1 Micropygomyia cayennensis Colombia	0.192013	0.0226033	19.2013
OR555674.1 Pintomyia serrana Brazil	MT338250.1 Micropygomyia cayennensis Colombia	0.189341	0.0225516	18.9341
OQ922569.1 Pintomyia serrana Brazil	MT338250.1 Micropygomyia cayennensis Colombia	0.194706	0.0228396	19.4706
OQ922570.1 Pintomyia serrana Brazil	MT338250.1 Micropygomyia cayennensis Colombia	0.194706	0.0228396	19.4706
OQ922571.1 Pintomyia serrana Brazil	MT338250.1 Micropygomyia cayennensis Colombia	0.192013	0.0227057	19.2013
OQ922572.1 Pintomyia serrana Brazil	MT338250.1 Micropygomyia cayennensis Colombia	0.194706	0.0228396	19.4706
OQ922573.1 Pintomyia serrana Brazil	MT338250.1 Micropygomyia cayennensis Colombia	0.194706	0.0228396	19.4706
OQ922574.1 Pintomyia serrana Brazil	MT338250.1 Micropygomyia cayennensis Colombia	0.194706	0.0228396	19.4706
OQ922575.1 Pintomyia serrana Brazil	MT338250.1 Micropygomyia cayennensis Colombia	0.192013	0.0226817	19.2013
116F Micropygomyia durani Oax	MT338250.1 Micropygomyia cayennensis Colombia	0.186692	0.0209536	18.6692
6F Micropygomyia durani H Pue	MT338250.1 Micropygomyia cayennensis Colombia	0.197876	0.0222918	19.7876
7F Micropygomyia durani M Pue	MT338250.1 Micropygomyia cayennensis Colombia	0.195137	0.0217776	19.5137
132F Micropygomyia durani Oax M	MT338250.1 Micropygomyia cayennensis Colombia	0.176589	0.0200031	17.6589
119F Micropygomyia durani Oax M	MT338250.1 Micropygomyia cayennensis Colombia	0.186867	0.0210588	18.6867
114F Micropygomyia durani Oax	MT338250.1 Micropygomyia cayennensis Colombia	0.189341	0.021278	18.9341
117F Micropygomyia durani Oax	MT338250.1 Micropygomyia cayennensis Colombia	0.196691	0.0231918	19.6691
115F Micropygomyia durani Oax M	MT338250.1 Micropygomyia cayennensis Colombia	0.196546	0.0231664	19.6546
OP964248.1 Micropygomyia cayennensis cayennensis Colombia	MT338250.1 Micropygomyia cayennensis Colombia	0.0149548	0.00492153	1.49548
OP964247.1 Micropygomyia cayennensis cayennensis Colombia	MT338250.1 Micropygomyia cayennensis Colombia	0.041718	0.00843902	4.1718
OP964245.1 Micropygomyia cayennensis cayennensis Colombia	MT338250.1 Micropygomyia cayennensis Colombia	0.0149548	0.00496883	1.49548
PP815813.1 Lutzomyia cruciata Chi	MT338249.1 Micropygomyia cayennensis Colombia	0.171622	0.0194349	17.1622
PP815814.1 Lutzomyia cruciata Chi	MT338249.1 Micropygomyia cayennensis Colombia	0.166578	0.0188663	16.6578
PP815815.1 Lutzomyia cruciata Chi	MT338249.1 Micropygomyia cayennensis Colombia	0.166578	0.0187703	16.6578
PP815816.1 Lutzomyia cruciata Chi	MT338249.1 Micropygomyia cayennensis Colombia	0.164086	0.0186104	16.4086
PP815817.1 Lutzomyia cruciata Chi	MT338249.1 Micropygomyia cayennensis Colombia	0.166578	0.018724	16.6578
PP815812.1 Lutzomyia cruciata Chi	MT338249.1 Micropygomyia cayennensis Colombia	0.19183	0.0215945	19.183
PP815811.1 Lutzomyia cruciata Chi	MT338249.1 Micropygomyia cayennensis Colombia	0.186532	0.021434	18.6532
8F Pintomyia sp. M oax	MT338249.1 Micropygomyia cayennensis Colombia	0.225256	0.0258365	22.5256
OP346799.1 Pintomyia serrana Brazil	MT338249.1 Micropygomyia cayennensis Colombia	0.197642	0.023277	19.7642
OP346800.1 Pintomyia serrana Brazil	MT338249.1 Micropygomyia cayennensis Colombia	0.203166	0.023672	20.3166
OP346801.1 Pintomyia serrana Brazil	MT338249.1 Micropygomyia cayennensis Colombia	0.200392	0.0236879	20.0392
OP346802.1 Pintomyia serrana Brazil	MT338249.1 Micropygomyia cayennensis Colombia	0.183916	0.0224599	18.3916
OP346803.1 Pintomyia serrana Brazil	MT338249.1 Micropygomyia cayennensis Colombia	0.183916	0.022371	18.3916
OP346804.1 Pintomyia serrana Brazil	MT338249.1 Micropygomyia cayennensis Colombia	0.183916	0.022533	18.3916
OR555672.1 Pintomyia serrana Brazil	MT338249.1 Micropygomyia cayennensis Colombia	0.189527	0.0224605	18.9527
OR555673.1 Pintomyia serrana Brazil	MT338249.1 Micropygomyia cayennensis Colombia	0.189527	0.0224605	18.9527
OR555674.1 Pintomyia serrana Brazil	MT338249.1 Micropygomyia cayennensis Colombia	0.186867	0.0223958	18.6867
OQ922569.1 Pintomyia serrana Brazil	MT338249.1 Micropygomyia cayennensis Colombia	0.197642	0.0230597	19.7642
OQ922570.1 Pintomyia serrana Brazil	MT338249.1 Micropygomyia cayennensis Colombia	0.197642	0.0230597	19.7642
OQ922571.1 Pintomyia serrana Brazil	MT338249.1 Micropygomyia cayennensis Colombia	0.194914	0.0229592	19.4914
OQ922572.1 Pintomyia serrana Brazil	MT338249.1 Micropygomyia cayennensis Colombia	0.197642	0.0230597	19.7642
OQ922573.1 Pintomyia serrana Brazil	MT338249.1 Micropygomyia cayennensis Colombia	0.197642	0.0230597	19.7642
OQ922574.1 Pintomyia serrana Brazil	MT338249.1 Micropygomyia cayennensis Colombia	0.197642	0.0230597	19.7642
OQ922575.1 Pintomyia serrana Brazil	MT338249.1 Micropygomyia cayennensis Colombia	0.194914	0.0228394	19.4914
116F Micropygomyia durani Oax	MT338249.1 Micropygomyia cayennensis Colombia	0.179017	0.020334	17.9017
6F Micropygomyia durani H Pue	MT338249.1 Micropygomyia cayennensis Colombia	0.184599	0.0213217	18.4599
7F Micropygomyia durani M Pue	MT338249.1 Micropygomyia cayennensis Colombia	0.181961	0.0208233	18.1961
132F Micropygomyia durani Oax M	MT338249.1 Micropygomyia cayennensis Colombia	0.16909	0.0193473	16.909
119F Micropygomyia durani Oax M	MT338249.1 Micropygomyia cayennensis Colombia	0.179174	0.0204543	17.9174
114F Micropygomyia durani Oax	MT338249.1 Micropygomyia cayennensis Colombia	0.181612	0.0205878	18.1612
117F Micropygomyia durani Oax	MT338249.1 Micropygomyia cayennensis Colombia	0.191509	0.0227876	19.1509
115F Micropygomyia durani Oax M	MT338249.1 Micropygomyia cayennensis Colombia	0.188744	0.022428	18.8744
OP964248.1 Micropygomyia cayennensis cayennensis Colombia	MT338249.1 Micropygomyia cayennensis Colombia	0	0	0
OP964247.1 Micropygomyia cayennensis cayennensis Colombia	MT338249.1 Micropygomyia cayennensis Colombia	0.0434885	0.0090642	4.34885
OP964245.1 Micropygomyia cayennensis cayennensis Colombia	MT338249.1 Micropygomyia cayennensis Colombia	0.00325733	0.00214349	0.325733
MT338250.1 Micropygomyia cayennensis Colombia	MT338249.1 Micropygomyia cayennensis Colombia	0.0149548	0.00492153	1.49548
PP815813.1 Lutzomyia cruciata Chi	MT338248.1 Micropygomyia cayennensis Colombia	0.171622	0.0194349	17.1622
PP815814.1 Lutzomyia cruciata Chi	MT338248.1 Micropygomyia cayennensis Colombia	0.166578	0.0188663	16.6578
PP815815.1 Lutzomyia cruciata Chi	MT338248.1 Micropygomyia cayennensis Colombia	0.166578	0.0187703	16.6578
PP815816.1 Lutzomyia cruciata Chi	MT338248.1 Micropygomyia cayennensis Colombia	0.164086	0.0186104	16.4086
PP815817.1 Lutzomyia cruciata Chi	MT338248.1 Micropygomyia cayennensis Colombia	0.166578	0.018724	16.6578
PP815812.1 Lutzomyia cruciata Chi	MT338248.1 Micropygomyia cayennensis Colombia	0.19183	0.0215945	19.183
PP815811.1 Lutzomyia cruciata Chi	MT338248.1 Micropygomyia cayennensis Colombia	0.186532	0.021434	18.6532
8F Pintomyia sp. M oax	MT338248.1 Micropygomyia cayennensis Colombia	0.225256	0.0258365	22.5256
OP346799.1 Pintomyia serrana Brazil	MT338248.1 Micropygomyia cayennensis Colombia	0.197642	0.023277	19.7642
OP346800.1 Pintomyia serrana Brazil	MT338248.1 Micropygomyia cayennensis Colombia	0.203166	0.023672	20.3166
OP346801.1 Pintomyia serrana Brazil	MT338248.1 Micropygomyia cayennensis Colombia	0.200392	0.0236879	20.0392
OP346802.1 Pintomyia serrana Brazil	MT338248.1 Micropygomyia cayennensis Colombia	0.183916	0.0224599	18.3916
OP346803.1 Pintomyia serrana Brazil	MT338248.1 Micropygomyia cayennensis Colombia	0.183916	0.022371	18.3916
OP346804.1 Pintomyia serrana Brazil	MT338248.1 Micropygomyia cayennensis Colombia	0.183916	0.022533	18.3916
OR555672.1 Pintomyia serrana Brazil	MT338248.1 Micropygomyia cayennensis Colombia	0.189527	0.0224605	18.9527
OR555673.1 Pintomyia serrana Brazil	MT338248.1 Micropygomyia cayennensis Colombia	0.189527	0.0224605	18.9527
OR555674.1 Pintomyia serrana Brazil	MT338248.1 Micropygomyia cayennensis Colombia	0.186867	0.0223958	18.6867
OQ922569.1 Pintomyia serrana Brazil	MT338248.1 Micropygomyia cayennensis Colombia	0.197642	0.0230597	19.7642
OQ922570.1 Pintomyia serrana Brazil	MT338248.1 Micropygomyia cayennensis Colombia	0.197642	0.0230597	19.7642
OQ922571.1 Pintomyia serrana Brazil	MT338248.1 Micropygomyia cayennensis Colombia	0.194914	0.0229592	19.4914
OQ922572.1 Pintomyia serrana Brazil	MT338248.1 Micropygomyia cayennensis Colombia	0.197642	0.0230597	19.7642
OQ922573.1 Pintomyia serrana Brazil	MT338248.1 Micropygomyia cayennensis Colombia	0.197642	0.0230597	19.7642
OQ922574.1 Pintomyia serrana Brazil	MT338248.1 Micropygomyia cayennensis Colombia	0.197642	0.0230597	19.7642
OQ922575.1 Pintomyia serrana Brazil	MT338248.1 Micropygomyia cayennensis Colombia	0.194914	0.0228394	19.4914
116F Micropygomyia durani Oax	MT338248.1 Micropygomyia cayennensis Colombia	0.179017	0.020334	17.9017
6F Micropygomyia durani H Pue	MT338248.1 Micropygomyia cayennensis Colombia	0.184599	0.0213217	18.4599
7F Micropygomyia durani M Pue	MT338248.1 Micropygomyia cayennensis Colombia	0.181961	0.0208233	18.1961
132F Micropygomyia durani Oax M	MT338248.1 Micropygomyia cayennensis Colombia	0.16909	0.0193473	16.909
119F Micropygomyia durani Oax M	MT338248.1 Micropygomyia cayennensis Colombia	0.179174	0.0204543	17.9174
114F Micropygomyia durani Oax	MT338248.1 Micropygomyia cayennensis Colombia	0.181612	0.0205878	18.1612
117F Micropygomyia durani Oax	MT338248.1 Micropygomyia cayennensis Colombia	0.191509	0.0227876	19.1509
115F Micropygomyia durani Oax M	MT338248.1 Micropygomyia cayennensis Colombia	0.188744	0.022428	18.8744
OP964248.1 Micropygomyia cayennensis cayennensis Colombia	MT338248.1 Micropygomyia cayennensis Colombia	0.00162338	0.0015273	0.162338
OP964247.1 Micropygomyia cayennensis cayennensis Colombia	MT338248.1 Micropygomyia cayennensis Colombia	0.045384	0.00924542	4.5384
OP964245.1 Micropygomyia cayennensis cayennensis Colombia	MT338248.1 Micropygomyia cayennensis Colombia	0.00162338	0.00160462	0.162338
MT338250.1 Micropygomyia cayennensis Colombia	MT338248.1 Micropygomyia cayennensis Colombia	0.0132495	0.00464019	1.32495
MT338249.1 Micropygomyia cayennensis Colombia	MT338248.1 Micropygomyia cayennensis Colombia	0.00162338	0.0015273	0.162338
PP815813.1 Lutzomyia cruciata Chi	MT338247.1 Micropygomyia cayennensis Colombia	0.16909	0.0197016	16.909
PP815814.1 Lutzomyia cruciata Chi	MT338247.1 Micropygomyia cayennensis Colombia	0.16909	0.0197045	16.909
PP815815.1 Lutzomyia cruciata Chi	MT338247.1 Micropygomyia cayennensis Colombia	0.16909	0.0195264	16.909
PP815816.1 Lutzomyia cruciata Chi	MT338247.1 Micropygomyia cayennensis Colombia	0.166578	0.0194734	16.6578
PP815817.1 Lutzomyia cruciata Chi	MT338247.1 Micropygomyia cayennensis Colombia	0.164086	0.0191624	16.4086
PP815812.1 Lutzomyia cruciata Chi	MT338247.1 Micropygomyia cayennensis Colombia	0.187259	0.0210642	18.7259
PP815811.1 Lutzomyia cruciata Chi	MT338247.1 Micropygomyia cayennensis Colombia	0.184599	0.0212324	18.4599
8F Pintomyia sp. M oax	MT338247.1 Micropygomyia cayennensis Colombia	0.223609	0.0261399	22.3609
OP346799.1 Pintomyia serrana Brazil	MT338247.1 Micropygomyia cayennensis Colombia	0.198124	0.0229283	19.8124
OP346800.1 Pintomyia serrana Brazil	MT338247.1 Micropygomyia cayennensis Colombia	0.203696	0.0233515	20.3696
OP346801.1 Pintomyia serrana Brazil	MT338247.1 Micropygomyia cayennensis Colombia	0.200898	0.0233274	20.0898
OP346802.1 Pintomyia serrana Brazil	MT338247.1 Micropygomyia cayennensis Colombia	0.178747	0.0216824	17.8747
OP346803.1 Pintomyia serrana Brazil	MT338247.1 Micropygomyia cayennensis Colombia	0.178747	0.0216385	17.8747
OP346804.1 Pintomyia serrana Brazil	MT338247.1 Micropygomyia cayennensis Colombia	0.194513	0.0233481	19.4513
OR555672.1 Pintomyia serrana Brazil	MT338247.1 Micropygomyia cayennensis Colombia	0.184599	0.0216431	18.4599
OR555673.1 Pintomyia serrana Brazil	MT338247.1 Micropygomyia cayennensis Colombia	0.184599	0.0216431	18.4599
OR555674.1 Pintomyia serrana Brazil	MT338247.1 Micropygomyia cayennensis Colombia	0.181961	0.0216117	18.1961
OQ922569.1 Pintomyia serrana Brazil	MT338247.1 Micropygomyia cayennensis Colombia	0.192646	0.02236	19.2646
OQ922570.1 Pintomyia serrana Brazil	MT338247.1 Micropygomyia cayennensis Colombia	0.192646	0.02236	19.2646
OQ922571.1 Pintomyia serrana Brazil	MT338247.1 Micropygomyia cayennensis Colombia	0.189941	0.0221292	18.9941
OQ922572.1 Pintomyia serrana Brazil	MT338247.1 Micropygomyia cayennensis Colombia	0.192646	0.02236	19.2646
OQ922573.1 Pintomyia serrana Brazil	MT338247.1 Micropygomyia cayennensis Colombia	0.192646	0.02236	19.2646
OQ922574.1 Pintomyia serrana Brazil	MT338247.1 Micropygomyia cayennensis Colombia	0.192646	0.02236	19.2646
OQ922575.1 Pintomyia serrana Brazil	MT338247.1 Micropygomyia cayennensis Colombia	0.189941	0.022221	18.9941
116F Micropygomyia durani Oax	MT338247.1 Micropygomyia cayennensis Colombia	0.194169	0.0217433	19.4169
6F Micropygomyia durani H Pue	MT338247.1 Micropygomyia cayennensis Colombia	0.199945	0.0227153	19.9945
7F Micropygomyia durani M Pue	MT338247.1 Micropygomyia cayennensis Colombia	0.202696	0.0229634	20.2696
132F Micropygomyia durani Oax M	MT338247.1 Micropygomyia cayennensis Colombia	0.19183	0.0217827	19.183
119F Micropygomyia durani Oax M	MT338247.1 Micropygomyia cayennensis Colombia	0.191662	0.0215922	19.1662
114F Micropygomyia durani Oax	MT338247.1 Micropygomyia cayennensis Colombia	0.194169	0.0219245	19.4169
117F Micropygomyia durani Oax	MT338247.1 Micropygomyia cayennensis Colombia	0.202284	0.0234907	20.2284
115F Micropygomyia durani Oax M	MT338247.1 Micropygomyia cayennensis Colombia	0.202101	0.0234516	20.2101
OP964248.1 Micropygomyia cayennensis cayennensis Colombia	MT338247.1 Micropygomyia cayennensis Colombia	0.0489646	0.00980236	4.89646
OP964247.1 Micropygomyia cayennensis cayennensis Colombia	MT338247.1 Micropygomyia cayennensis Colombia	0.0115297	0.00422351	1.15297
OP964245.1 Micropygomyia cayennensis cayennensis Colombia	MT338247.1 Micropygomyia cayennensis Colombia	0.0528228	0.0102141	5.28228
MT338250.1 Micropygomyia cayennensis Colombia	MT338247.1 Micropygomyia cayennensis Colombia	0.0433789	0.00875603	4.33789
MT338249.1 Micropygomyia cayennensis Colombia	MT338247.1 Micropygomyia cayennensis Colombia	0.0489646	0.00980236	4.89646
MT338248.1 Micropygomyia cayennensis Colombia	MT338247.1 Micropygomyia cayennensis Colombia	0.0508869	0.0100103	5.08869
PP815813.1 Lutzomyia cruciata Chi	KX356032.1 Micropygomyia cayennensis French Guiana	0.147594	0.0181812	14.7594
PP815814.1 Lutzomyia cruciata Chi	KX356032.1 Micropygomyia cayennensis French Guiana	0.147594	0.0182346	14.7594
PP815815.1 Lutzomyia cruciata Chi	KX356032.1 Micropygomyia cayennensis French Guiana	0.152421	0.018655	15.2421
PP815816.1 Lutzomyia cruciata Chi	KX356032.1 Micropygomyia cayennensis French Guiana	0.154864	0.0189	15.4864
PP815817.1 Lutzomyia cruciata Chi	KX356032.1 Micropygomyia cayennensis French Guiana	0.145208	0.0181443	14.5208
PP815812.1 Lutzomyia cruciata Chi	KX356032.1 Micropygomyia cayennensis French Guiana	0.164832	0.01959	16.4832
PP815811.1 Lutzomyia cruciata Chi	KX356032.1 Micropygomyia cayennensis French Guiana	0.157326	0.0194481	15.7326
8F Pintomyia sp. M oax	KX356032.1 Micropygomyia cayennensis French Guiana	0.194297	0.0243819	19.4297
OP346799.1 Pintomyia serrana Brazil	KX356032.1 Micropygomyia cayennensis French Guiana	0.185259	0.0225248	18.5259
OP346800.1 Pintomyia serrana Brazil	KX356032.1 Micropygomyia cayennensis French Guiana	0.187953	0.02259	18.7953
OP346801.1 Pintomyia serrana Brazil	KX356032.1 Micropygomyia cayennensis French Guiana	0.185259	0.0225248	18.5259
OP346802.1 Pintomyia serrana Brazil	KX356032.1 Micropygomyia cayennensis French Guiana	0.145208	0.018741	14.5208
OP346803.1 Pintomyia serrana Brazil	KX356032.1 Micropygomyia cayennensis French Guiana	0.149998	0.019119	14.9998
OP346804.1 Pintomyia serrana Brazil	KX356032.1 Micropygomyia cayennensis French Guiana	0.154864	0.0192204	15.4864
OR555672.1 Pintomyia serrana Brazil	KX356032.1 Micropygomyia cayennensis French Guiana	0.172122	0.0210789	17.2122
OR555673.1 Pintomyia serrana Brazil	KX356032.1 Micropygomyia cayennensis French Guiana	0.172122	0.0210789	17.2122
OR555674.1 Pintomyia serrana Brazil	KX356032.1 Micropygomyia cayennensis French Guiana	0.169558	0.0209435	16.9558
OQ922569.1 Pintomyia serrana Brazil	KX356032.1 Micropygomyia cayennensis French Guiana	0.177312	0.021823	17.7312
OQ922570.1 Pintomyia serrana Brazil	KX356032.1 Micropygomyia cayennensis French Guiana	0.177312	0.021823	17.7312
OQ922571.1 Pintomyia serrana Brazil	KX356032.1 Micropygomyia cayennensis French Guiana	0.174706	0.0216182	17.4706
OQ922572.1 Pintomyia serrana Brazil	KX356032.1 Micropygomyia cayennensis French Guiana	0.177312	0.021823	17.7312
OQ922573.1 Pintomyia serrana Brazil	KX356032.1 Micropygomyia cayennensis French Guiana	0.177312	0.021823	17.7312
OQ922574.1 Pintomyia serrana Brazil	KX356032.1 Micropygomyia cayennensis French Guiana	0.177312	0.021823	17.7312
OQ922575.1 Pintomyia serrana Brazil	KX356032.1 Micropygomyia cayennensis French Guiana	0.174706	0.0215684	17.4706
116F Micropygomyia durani Oax	KX356032.1 Micropygomyia cayennensis French Guiana	0.167016	0.0205543	16.7016
6F Micropygomyia durani H Pue	KX356032.1 Micropygomyia cayennensis French Guiana	0.169938	0.0207293	16.9938
7F Micropygomyia durani M Pue	KX356032.1 Micropygomyia cayennensis French Guiana	0.167375	0.0204969	16.7375
132F Micropygomyia durani Oax M	KX356032.1 Micropygomyia cayennensis French Guiana	0.16231	0.0201712	16.231
119F Micropygomyia durani Oax M	KX356032.1 Micropygomyia cayennensis French Guiana	0.167188	0.0203554	16.7188
114F Micropygomyia durani Oax	KX356032.1 Micropygomyia cayennensis French Guiana	0.167016	0.0206377	16.7016
117F Micropygomyia durani Oax	KX356032.1 Micropygomyia cayennensis French Guiana	0.200638	0.0233327	20.0638
115F Micropygomyia durani Oax M	KX356032.1 Micropygomyia cayennensis French Guiana	0.198124	0.0228276	19.8124
OP964248.1 Micropygomyia cayennensis cayennensis Colombia	KX356032.1 Micropygomyia cayennensis French Guiana	0.185507	0.021852	18.5507
OP964247.1 Micropygomyia cayennensis cayennensis Colombia	KX356032.1 Micropygomyia cayennensis French Guiana	0.182825	0.0214972	18.2825
OP964245.1 Micropygomyia cayennensis cayennensis Colombia	KX356032.1 Micropygomyia cayennensis French Guiana	0.188212	0.0221092	18.8212
MT338250.1 Micropygomyia cayennensis Colombia	KX356032.1 Micropygomyia cayennensis French Guiana	0.187953	0.0220678	18.7953
MT338249.1 Micropygomyia cayennensis Colombia	KX356032.1 Micropygomyia cayennensis French Guiana	0.185507	0.021852	18.5507
MT338248.1 Micropygomyia cayennensis Colombia	KX356032.1 Micropygomyia cayennensis French Guiana	0.185507	0.021852	18.5507
MT338247.1 Micropygomyia cayennensis Colombia	KX356032.1 Micropygomyia cayennensis French Guiana	0.180165	0.0211907	18.0165
PP815813.1 Lutzomyia cruciata Chi	KR907863.1 Micropygomyia cayennensis Colombia	0.176589	0.0201828	17.6589
PP815814.1 Lutzomyia cruciata Chi	KR907863.1 Micropygomyia cayennensis Colombia	0.171483	0.0195853	17.1483
PP815815.1 Lutzomyia cruciata Chi	KR907863.1 Micropygomyia cayennensis Colombia	0.171483	0.019507	17.1483
PP815816.1 Lutzomyia cruciata Chi	KR907863.1 Micropygomyia cayennensis Colombia	0.168961	0.0193444	16.8961
PP815817.1 Lutzomyia cruciata Chi	KR907863.1 Micropygomyia cayennensis Colombia	0.171483	0.0194195	17.1483
PP815812.1 Lutzomyia cruciata Chi	KR907863.1 Micropygomyia cayennensis Colombia	0.197027	0.0222342	19.7027
PP815811.1 Lutzomyia cruciata Chi	KR907863.1 Micropygomyia cayennensis Colombia	0.191662	0.0220268	19.1662
8F Pintomyia sp. M oax	KR907863.1 Micropygomyia cayennensis Colombia	0.230879	0.0262418	23.0879
OP346799.1 Pintomyia serrana Brazil	KR907863.1 Micropygomyia cayennensis Colombia	0.202924	0.0239736	20.2924
OP346800.1 Pintomyia serrana Brazil	KR907863.1 Micropygomyia cayennensis Colombia	0.208519	0.0243656	20.8519
OP346801.1 Pintomyia serrana Brazil	KR907863.1 Micropygomyia cayennensis Colombia	0.205709	0.0243935	20.5709
OP346802.1 Pintomyia serrana Brazil	KR907863.1 Micropygomyia cayennensis Colombia	0.189013	0.0229778	18.9013
OP346803.1 Pintomyia serrana Brazil	KR907863.1 Micropygomyia cayennensis Colombia	0.189013	0.0229162	18.9013
OP346804.1 Pintomyia serrana Brazil	KR907863.1 Micropygomyia cayennensis Colombia	0.189013	0.0231151	18.9013
OR555672.1 Pintomyia serrana Brazil	KR907863.1 Micropygomyia cayennensis Colombia	0.194706	0.0230533	19.4706
OR555673.1 Pintomyia serrana Brazil	KR907863.1 Micropygomyia cayennensis Colombia	0.194706	0.0230533	19.4706
OR555674.1 Pintomyia serrana Brazil	KR907863.1 Micropygomyia cayennensis Colombia	0.192013	0.0229939	19.2013
OQ922569.1 Pintomyia serrana Brazil	KR907863.1 Micropygomyia cayennensis Colombia	0.202924	0.0238129	20.2924
OQ922570.1 Pintomyia serrana Brazil	KR907863.1 Micropygomyia cayennensis Colombia	0.202924	0.0238129	20.2924
OQ922571.1 Pintomyia serrana Brazil	KR907863.1 Micropygomyia cayennensis Colombia	0.200161	0.0237035	20.0161
OQ922572.1 Pintomyia serrana Brazil	KR907863.1 Micropygomyia cayennensis Colombia	0.202924	0.0238129	20.2924
OQ922573.1 Pintomyia serrana Brazil	KR907863.1 Micropygomyia cayennensis Colombia	0.202924	0.0238129	20.2924
OQ922574.1 Pintomyia serrana Brazil	KR907863.1 Micropygomyia cayennensis Colombia	0.202924	0.0238129	20.2924
OQ922575.1 Pintomyia serrana Brazil	KR907863.1 Micropygomyia cayennensis Colombia	0.200161	0.0235713	20.0161
116F Micropygomyia durani Oax	KR907863.1 Micropygomyia cayennensis Colombia	0.184065	0.0209524	18.4065
6F Micropygomyia durani H Pue	KR907863.1 Micropygomyia cayennensis Colombia	0.189727	0.0220483	18.9727
7F Micropygomyia durani M Pue	KR907863.1 Micropygomyia cayennensis Colombia	0.187056	0.0214522	18.7056
132F Micropygomyia durani Oax M	KR907863.1 Micropygomyia cayennensis Colombia	0.174026	0.0201429	17.4026
119F Micropygomyia durani Oax M	KR907863.1 Micropygomyia cayennensis Colombia	0.184229	0.0210775	18.4229
114F Micropygomyia durani Oax	KR907863.1 Micropygomyia cayennensis Colombia	0.186692	0.0213083	18.6692
117F Micropygomyia durani Oax	KR907863.1 Micropygomyia cayennensis Colombia	0.196691	0.0234712	19.6691
115F Micropygomyia durani Oax M	KR907863.1 Micropygomyia cayennensis Colombia	0.193885	0.0231471	19.3885
OP964248.1 Micropygomyia cayennensis cayennensis Colombia	KR907863.1 Micropygomyia cayennensis Colombia	0.00820085	0.00360578	0.820085
OP964247.1 Micropygomyia cayennensis cayennensis Colombia	KR907863.1 Micropygomyia cayennensis Colombia	0.0490854	0.00959787	4.90854
OP964245.1 Micropygomyia cayennensis cayennensis Colombia	KR907863.1 Micropygomyia cayennensis Colombia	0.00820085	0.00366818	0.820085
MT338250.1 Micropygomyia cayennensis Colombia	KR907863.1 Micropygomyia cayennensis Colombia	0.020085	0.00587721	2.0085
MT338249.1 Micropygomyia cayennensis Colombia	KR907863.1 Micropygomyia cayennensis Colombia	0.00820085	0.00360578	0.820085
MT338248.1 Micropygomyia cayennensis Colombia	KR907863.1 Micropygomyia cayennensis Colombia	0.00654	0.00320583	0.654
MT338247.1 Micropygomyia cayennensis Colombia	KR907863.1 Micropygomyia cayennensis Colombia	0.0546402	0.0102904	5.46402
KX356032.1 Micropygomyia cayennensis French Guiana	KR907863.1 Micropygomyia cayennensis Colombia	0.190669	0.022012	19.0669
PP815813.1 Lutzomyia cruciata Chi	JN845561.1 Lutzomyia cayennensis Colombia	0.171483	0.0196702	17.1483
PP815814.1 Lutzomyia cruciata Chi	JN845561.1 Lutzomyia cayennensis Colombia	0.171483	0.0196445	17.1483
PP815815.1 Lutzomyia cruciata Chi	JN845561.1 Lutzomyia cayennensis Colombia	0.166459	0.0191849	16.6459
PP815816.1 Lutzomyia cruciata Chi	JN845561.1 Lutzomyia cayennensis Colombia	0.168961	0.0193699	16.8961
PP815817.1 Lutzomyia cruciata Chi	JN845561.1 Lutzomyia cayennensis Colombia	0.166459	0.0191398	16.6459
PP815812.1 Lutzomyia cruciata Chi	JN845561.1 Lutzomyia cayennensis Colombia	0.189727	0.0209845	18.9727
PP815811.1 Lutzomyia cruciata Chi	JN845561.1 Lutzomyia cayennensis Colombia	0.187056	0.0211829	18.7056
8F Pintomyia sp. M oax	JN845561.1 Lutzomyia cayennensis Colombia	0.226236	0.0262704	22.6236
OP346799.1 Pintomyia serrana Brazil	JN845561.1 Lutzomyia cayennensis Colombia	0.195137	0.0225832	19.5137
OP346800.1 Pintomyia serrana Brazil	JN845561.1 Lutzomyia cayennensis Colombia	0.200638	0.0230113	20.0638
OP346801.1 Pintomyia serrana Brazil	JN845561.1 Lutzomyia cayennensis Colombia	0.197876	0.0229831	19.7876
OP346802.1 Pintomyia serrana Brazil	JN845561.1 Lutzomyia cayennensis Colombia	0.176311	0.0212726	17.6311
OP346803.1 Pintomyia serrana Brazil	JN845561.1 Lutzomyia cayennensis Colombia	0.176311	0.0212622	17.6311
OP346804.1 Pintomyia serrana Brazil	JN845561.1 Lutzomyia cayennensis Colombia	0.192013	0.0229227	19.2013
OR555672.1 Pintomyia serrana Brazil	JN845561.1 Lutzomyia cayennensis Colombia	0.187056	0.0216433	18.7056
OR555673.1 Pintomyia serrana Brazil	JN845561.1 Lutzomyia cayennensis Colombia	0.187056	0.0216433	18.7056
OR555674.1 Pintomyia serrana Brazil	JN845561.1 Lutzomyia cayennensis Colombia	0.184407	0.0216568	18.4407
OQ922569.1 Pintomyia serrana Brazil	JN845561.1 Lutzomyia cayennensis Colombia	0.195137	0.0223062	19.5137
OQ922570.1 Pintomyia serrana Brazil	JN845561.1 Lutzomyia cayennensis Colombia	0.195137	0.0223062	19.5137
OQ922571.1 Pintomyia serrana Brazil	JN845561.1 Lutzomyia cayennensis Colombia	0.192421	0.0220787	19.2421
OQ922572.1 Pintomyia serrana Brazil	JN845561.1 Lutzomyia cayennensis Colombia	0.195137	0.0223062	19.5137
OQ922573.1 Pintomyia serrana Brazil	JN845561.1 Lutzomyia cayennensis Colombia	0.195137	0.0223062	19.5137
OQ922574.1 Pintomyia serrana Brazil	JN845561.1 Lutzomyia cayennensis Colombia	0.195137	0.0223062	19.5137
OQ922575.1 Pintomyia serrana Brazil	JN845561.1 Lutzomyia cayennensis Colombia	0.192421	0.0221826	19.2421
116F Micropygomyia durani Oax	JN845561.1 Lutzomyia cayennensis Colombia	0.186386	0.0209561	18.6386
6F Micropygomyia durani H Pue	JN845561.1 Lutzomyia cayennensis Colombia	0.192013	0.0218547	19.2013
7F Micropygomyia durani M Pue	JN845561.1 Lutzomyia cayennensis Colombia	0.194706	0.0221163	19.4706
132F Micropygomyia durani Oax M	JN845561.1 Lutzomyia cayennensis Colombia	0.184065	0.0209646	18.4065
119F Micropygomyia durani Oax M	JN845561.1 Lutzomyia cayennensis Colombia	0.183916	0.0207952	18.3916
114F Micropygomyia durani Oax	JN845561.1 Lutzomyia cayennensis Colombia	0.186386	0.0211862	18.6386
117F Micropygomyia durani Oax	JN845561.1 Lutzomyia cayennensis Colombia	0.196691	0.0230408	19.6691
115F Micropygomyia durani Oax M	JN845561.1 Lutzomyia cayennensis Colombia	0.196546	0.0229857	19.6546
OP964248.1 Micropygomyia cayennensis cayennensis Colombia	JN845561.1 Lutzomyia cayennensis Colombia	0.0471698	0.00939492	4.71698
OP964247.1 Micropygomyia cayennensis cayennensis Colombia	JN845561.1 Lutzomyia cayennensis Colombia	0.00987264	0.00388449	0.987264
OP964245.1 Micropygomyia cayennensis cayennensis Colombia	JN845561.1 Lutzomyia cayennensis Colombia	0.0510145	0.00978589	5.10145
MT338250.1 Micropygomyia cayennensis Colombia	JN845561.1 Lutzomyia cayennensis Colombia	0.0416062	0.00840377	4.16062
MT338249.1 Micropygomyia cayennensis Colombia	JN845561.1 Lutzomyia cayennensis Colombia	0.0471698	0.00939492	4.71698
MT338248.1 Micropygomyia cayennensis Colombia	JN845561.1 Lutzomyia cayennensis Colombia	0.0490854	0.0095834	4.90854
MT338247.1 Micropygomyia cayennensis Colombia	JN845561.1 Lutzomyia cayennensis Colombia	0.00488999	0.00274788	0.488999
KX356032.1 Micropygomyia cayennensis French Guiana	JN845561.1 Lutzomyia cayennensis Colombia	0.182588	0.021235	18.2588
KR907863.1 Micropygomyia cayennensis Colombia	JN845561.1 Lutzomyia cayennensis Colombia	0.0528228	0.00991683	5.28228
PP815813.1 Lutzomyia cruciata Chi	GU909475.1 Lutzomyia cayennensis cayennensis Colombia	0.171483	0.0196165	17.1483
PP815814.1 Lutzomyia cruciata Chi	GU909475.1 Lutzomyia cayennensis cayennensis Colombia	0.166459	0.0190104	16.6459
PP815815.1 Lutzomyia cruciata Chi	GU909475.1 Lutzomyia cayennensis cayennensis Colombia	0.166459	0.0188611	16.6459
PP815816.1 Lutzomyia cruciata Chi	GU909475.1 Lutzomyia cayennensis cayennensis Colombia	0.163977	0.0187647	16.3977
PP815817.1 Lutzomyia cruciata Chi	GU909475.1 Lutzomyia cayennensis cayennensis Colombia	0.166459	0.0189418	16.6459
PP815812.1 Lutzomyia cruciata Chi	GU909475.1 Lutzomyia cayennensis cayennensis Colombia	0.191662	0.0215189	19.1662
PP815811.1 Lutzomyia cruciata Chi	GU909475.1 Lutzomyia cayennensis cayennensis Colombia	0.189013	0.0216208	18.9013
8F Pintomyia sp. M oax	GU909475.1 Lutzomyia cayennensis cayennensis Colombia	0.22204	0.0255523	22.204
OP346799.1 Pintomyia serrana Brazil	GU909475.1 Lutzomyia cayennensis cayennensis Colombia	0.200161	0.0234886	20.0161
OP346800.1 Pintomyia serrana Brazil	GU909475.1 Lutzomyia cayennensis cayennensis Colombia	0.205709	0.0238827	20.5709
OP346801.1 Pintomyia serrana Brazil	GU909475.1 Lutzomyia cayennensis cayennensis Colombia	0.202924	0.0239359	20.2924
OP346802.1 Pintomyia serrana Brazil	GU909475.1 Lutzomyia cayennensis cayennensis Colombia	0.186386	0.0226086	18.6386
OP346803.1 Pintomyia serrana Brazil	GU909475.1 Lutzomyia cayennensis cayennensis Colombia	0.186386	0.0225867	18.6386
OP346804.1 Pintomyia serrana Brazil	GU909475.1 Lutzomyia cayennensis cayennensis Colombia	0.191662	0.0232029	19.1662
OR555672.1 Pintomyia serrana Brazil	GU909475.1 Lutzomyia cayennensis cayennensis Colombia	0.192013	0.0226033	19.2013
OR555673.1 Pintomyia serrana Brazil	GU909475.1 Lutzomyia cayennensis cayennensis Colombia	0.192013	0.0226033	19.2013
OR555674.1 Pintomyia serrana Brazil	GU909475.1 Lutzomyia cayennensis cayennensis Colombia	0.189341	0.0225516	18.9341
OQ922569.1 Pintomyia serrana Brazil	GU909475.1 Lutzomyia cayennensis cayennensis Colombia	0.194706	0.0228396	19.4706
OQ922570.1 Pintomyia serrana Brazil	GU909475.1 Lutzomyia cayennensis cayennensis Colombia	0.194706	0.0228396	19.4706
OQ922571.1 Pintomyia serrana Brazil	GU909475.1 Lutzomyia cayennensis cayennensis Colombia	0.192013	0.0227057	19.2013
OQ922572.1 Pintomyia serrana Brazil	GU909475.1 Lutzomyia cayennensis cayennensis Colombia	0.194706	0.0228396	19.4706
OQ922573.1 Pintomyia serrana Brazil	GU909475.1 Lutzomyia cayennensis cayennensis Colombia	0.194706	0.0228396	19.4706
OQ922574.1 Pintomyia serrana Brazil	GU909475.1 Lutzomyia cayennensis cayennensis Colombia	0.194706	0.0228396	19.4706
OQ922575.1 Pintomyia serrana Brazil	GU909475.1 Lutzomyia cayennensis cayennensis Colombia	0.192013	0.0226817	19.2013
116F Micropygomyia durani Oax	GU909475.1 Lutzomyia cayennensis cayennensis Colombia	0.186692	0.0209536	18.6692
6F Micropygomyia durani H Pue	GU909475.1 Lutzomyia cayennensis cayennensis Colombia	0.197876	0.0222918	19.7876
7F Micropygomyia durani M Pue	GU909475.1 Lutzomyia cayennensis cayennensis Colombia	0.195137	0.0217776	19.5137
132F Micropygomyia durani Oax M	GU909475.1 Lutzomyia cayennensis cayennensis Colombia	0.176589	0.0200031	17.6589
119F Micropygomyia durani Oax M	GU909475.1 Lutzomyia cayennensis cayennensis Colombia	0.186867	0.0210588	18.6867
114F Micropygomyia durani Oax	GU909475.1 Lutzomyia cayennensis cayennensis Colombia	0.189341	0.021278	18.9341
117F Micropygomyia durani Oax	GU909475.1 Lutzomyia cayennensis cayennensis Colombia	0.196691	0.0231918	19.6691
115F Micropygomyia durani Oax M	GU909475.1 Lutzomyia cayennensis cayennensis Colombia	0.196546	0.0231664	19.6546
OP964248.1 Micropygomyia cayennensis cayennensis Colombia	GU909475.1 Lutzomyia cayennensis cayennensis Colombia	0.0149548	0.00492153	1.49548
OP964247.1 Micropygomyia cayennensis cayennensis Colombia	GU909475.1 Lutzomyia cayennensis cayennensis Colombia	0.041718	0.00843902	4.1718
OP964245.1 Micropygomyia cayennensis cayennensis Colombia	GU909475.1 Lutzomyia cayennensis cayennensis Colombia	0.0149548	0.00496883	1.49548
MT338250.1 Micropygomyia cayennensis Colombia	GU909475.1 Lutzomyia cayennensis cayennensis Colombia	0	0	0
MT338249.1 Micropygomyia cayennensis Colombia	GU909475.1 Lutzomyia cayennensis cayennensis Colombia	0.0149548	0.00492153	1.49548
MT338248.1 Micropygomyia cayennensis Colombia	GU909475.1 Lutzomyia cayennensis cayennensis Colombia	0.0132495	0.00464019	1.32495
MT338247.1 Micropygomyia cayennensis Colombia	GU909475.1 Lutzomyia cayennensis cayennensis Colombia	0.0433789	0.00875603	4.33789
KX356032.1 Micropygomyia cayennensis French Guiana	GU909475.1 Lutzomyia cayennensis cayennensis Colombia	0.187953	0.0220678	18.7953
KR907863.1 Micropygomyia cayennensis Colombia	GU909475.1 Lutzomyia cayennensis cayennensis Colombia	0.020085	0.00587721	2.0085
JN845561.1 Lutzomyia cayennensis Colombia	GU909475.1 Lutzomyia cayennensis cayennensis Colombia	0.0416062	0.00840377	4.16062
PP815813.1 Lutzomyia cruciata Chi	GU909473.1 Lutzomyia cayennensis cayennensis Colombia	0.174175	0.0200464	17.4175
PP815814.1 Lutzomyia cruciata Chi	GU909473.1 Lutzomyia cayennensis cayennensis Colombia	0.16909	0.0193578	16.909
PP815815.1 Lutzomyia cruciata Chi	GU909473.1 Lutzomyia cayennensis cayennensis Colombia	0.16909	0.0191631	16.909
PP815816.1 Lutzomyia cruciata Chi	GU909473.1 Lutzomyia cayennensis cayennensis Colombia	0.166578	0.0190758	16.6578
PP815817.1 Lutzomyia cruciata Chi	GU909473.1 Lutzomyia cayennensis cayennensis Colombia	0.16909	0.0192799	16.909
PP815812.1 Lutzomyia cruciata Chi	GU909473.1 Lutzomyia cayennensis cayennensis Colombia	0.194513	0.0215998	19.4513
PP815811.1 Lutzomyia cruciata Chi	GU909473.1 Lutzomyia cayennensis cayennensis Colombia	0.18917	0.0215283	18.917
8F Pintomyia sp. M oax	GU909473.1 Lutzomyia cayennensis cayennensis Colombia	0.213674	0.0247412	21.3674
OP346799.1 Pintomyia serrana Brazil	GU909473.1 Lutzomyia cayennensis cayennensis Colombia	0.197217	0.0230875	19.7217
OP346800.1 Pintomyia serrana Brazil	GU909473.1 Lutzomyia cayennensis cayennensis Colombia	0.202696	0.0235188	20.2696
OP346801.1 Pintomyia serrana Brazil	GU909473.1 Lutzomyia cayennensis cayennensis Colombia	0.199945	0.0235379	19.9945
OP346802.1 Pintomyia serrana Brazil	GU909473.1 Lutzomyia cayennensis cayennensis Colombia	0.188871	0.0227058	18.8871
OP346803.1 Pintomyia serrana Brazil	GU909473.1 Lutzomyia cayennensis cayennensis Colombia	0.188871	0.0226271	18.8871
OP346804.1 Pintomyia serrana Brazil	GU909473.1 Lutzomyia cayennensis cayennensis Colombia	0.188871	0.0228199	18.8871
OR555672.1 Pintomyia serrana Brazil	GU909473.1 Lutzomyia cayennensis cayennensis Colombia	0.194513	0.0226468	19.4513
OR555673.1 Pintomyia serrana Brazil	GU909473.1 Lutzomyia cayennensis cayennensis Colombia	0.194513	0.0226468	19.4513
OR555674.1 Pintomyia serrana Brazil	GU909473.1 Lutzomyia cayennensis cayennensis Colombia	0.19183	0.0225694	19.183
OQ922569.1 Pintomyia serrana Brazil	GU909473.1 Lutzomyia cayennensis cayennensis Colombia	0.197217	0.0229862	19.7217
OQ922570.1 Pintomyia serrana Brazil	GU909473.1 Lutzomyia cayennensis cayennensis Colombia	0.197217	0.0229862	19.7217
OQ922571.1 Pintomyia serrana Brazil	GU909473.1 Lutzomyia cayennensis cayennensis Colombia	0.194513	0.022878	19.4513
OQ922572.1 Pintomyia serrana Brazil	GU909473.1 Lutzomyia cayennensis cayennensis Colombia	0.197217	0.0229862	19.7217
OQ922573.1 Pintomyia serrana Brazil	GU909473.1 Lutzomyia cayennensis cayennensis Colombia	0.197217	0.0229862	19.7217
OQ922574.1 Pintomyia serrana Brazil	GU909473.1 Lutzomyia cayennensis cayennensis Colombia	0.197217	0.0229862	19.7217
OQ922575.1 Pintomyia serrana Brazil	GU909473.1 Lutzomyia cayennensis cayennensis Colombia	0.194513	0.0228321	19.4513
116F Micropygomyia durani Oax	GU909473.1 Lutzomyia cayennensis cayennensis Colombia	0.183916	0.0208289	18.3916
6F Micropygomyia durani H Pue	GU909473.1 Lutzomyia cayennensis cayennensis Colombia	0.200392	0.0225453	20.0392
7F Micropygomyia durani M Pue	GU909473.1 Lutzomyia cayennensis cayennensis Colombia	0.197642	0.0219458	19.7642
132F Micropygomyia durani Oax M	GU909473.1 Lutzomyia cayennensis cayennensis Colombia	0.17389	0.0200033	17.389
119F Micropygomyia durani Oax M	GU909473.1 Lutzomyia cayennensis cayennensis Colombia	0.184065	0.0209387	18.4065
114F Micropygomyia durani Oax	GU909473.1 Lutzomyia cayennensis cayennensis Colombia	0.186532	0.0212118	18.6532
117F Micropygomyia durani Oax	GU909473.1 Lutzomyia cayennensis cayennensis Colombia	0.188631	0.022303	18.8631
115F Micropygomyia durani Oax M	GU909473.1 Lutzomyia cayennensis cayennensis Colombia	0.191138	0.0223311	19.1138
OP964248.1 Micropygomyia cayennensis cayennensis Colombia	GU909473.1 Lutzomyia cayennensis cayennensis Colombia	0.0166287	0.00523779	1.66287
OP964247.1 Micropygomyia cayennensis cayennensis Colombia	GU909473.1 Lutzomyia cayennensis cayennensis Colombia	0.0399562	0.00845968	3.99562
OP964245.1 Micropygomyia cayennensis cayennensis Colombia	GU909473.1 Lutzomyia cayennensis cayennensis Colombia	0.0166287	0.005228	1.66287
MT338250.1 Micropygomyia cayennensis Colombia	GU909473.1 Lutzomyia cayennensis cayennensis Colombia	0.0115555	0.0041759	1.15555
MT338249.1 Micropygomyia cayennensis Colombia	GU909473.1 Lutzomyia cayennensis cayennensis Colombia	0.0166287	0.00523779	1.66287
MT338248.1 Micropygomyia cayennensis Colombia	GU909473.1 Lutzomyia cayennensis cayennensis Colombia	0.0149177	0.00491667	1.49177
MT338247.1 Micropygomyia cayennensis Colombia	GU909473.1 Lutzomyia cayennensis cayennensis Colombia	0.0416062	0.00844558	4.16062
KX356032.1 Micropygomyia cayennensis French Guiana	GU909473.1 Lutzomyia cayennensis cayennensis Colombia	0.190412	0.0224363	19.0412
KR907863.1 Micropygomyia cayennensis Colombia	GU909473.1 Lutzomyia cayennensis cayennensis Colombia	0.0183107	0.0055584	1.83107
JN845561.1 Lutzomyia cayennensis Colombia	GU909473.1 Lutzomyia cayennensis cayennensis Colombia	0.0398423	0.00810817	3.98423
GU909475.1 Lutzomyia cayennensis cayennensis Colombia	GU909473.1 Lutzomyia cayennensis cayennensis Colombia	0.0115555	0.0041759	1.15555
PP815813.1 Lutzomyia cruciata Chi	GU909472.1 Lutzomyia cayennensis cayennensis Colombia	0.171622	0.0194349	17.1622
PP815814.1 Lutzomyia cruciata Chi	GU909472.1 Lutzomyia cayennensis cayennensis Colombia	0.166578	0.0188663	16.6578
PP815815.1 Lutzomyia cruciata Chi	GU909472.1 Lutzomyia cayennensis cayennensis Colombia	0.166578	0.0187703	16.6578
PP815816.1 Lutzomyia cruciata Chi	GU909472.1 Lutzomyia cayennensis cayennensis Colombia	0.164086	0.0186104	16.4086
PP815817.1 Lutzomyia cruciata Chi	GU909472.1 Lutzomyia cayennensis cayennensis Colombia	0.166578	0.018724	16.6578
PP815812.1 Lutzomyia cruciata Chi	GU909472.1 Lutzomyia cayennensis cayennensis Colombia	0.19183	0.0215945	19.183
PP815811.1 Lutzomyia cruciata Chi	GU909472.1 Lutzomyia cayennensis cayennensis Colombia	0.186532	0.021434	18.6532
8F Pintomyia sp. M oax	GU909472.1 Lutzomyia cayennensis cayennensis Colombia	0.225256	0.0258365	22.5256
OP346799.1 Pintomyia serrana Brazil	GU909472.1 Lutzomyia cayennensis cayennensis Colombia	0.197642	0.023277	19.7642
OP346800.1 Pintomyia serrana Brazil	GU909472.1 Lutzomyia cayennensis cayennensis Colombia	0.203166	0.023672	20.3166
OP346801.1 Pintomyia serrana Brazil	GU909472.1 Lutzomyia cayennensis cayennensis Colombia	0.200392	0.0236879	20.0392
OP346802.1 Pintomyia serrana Brazil	GU909472.1 Lutzomyia cayennensis cayennensis Colombia	0.183916	0.0224599	18.3916
OP346803.1 Pintomyia serrana Brazil	GU909472.1 Lutzomyia cayennensis cayennensis Colombia	0.183916	0.022371	18.3916
OP346804.1 Pintomyia serrana Brazil	GU909472.1 Lutzomyia cayennensis cayennensis Colombia	0.183916	0.022533	18.3916
OR555672.1 Pintomyia serrana Brazil	GU909472.1 Lutzomyia cayennensis cayennensis Colombia	0.189527	0.0224605	18.9527
OR555673.1 Pintomyia serrana Brazil	GU909472.1 Lutzomyia cayennensis cayennensis Colombia	0.189527	0.0224605	18.9527
OR555674.1 Pintomyia serrana Brazil	GU909472.1 Lutzomyia cayennensis cayennensis Colombia	0.186867	0.0223958	18.6867
OQ922569.1 Pintomyia serrana Brazil	GU909472.1 Lutzomyia cayennensis cayennensis Colombia	0.197642	0.0230597	19.7642
OQ922570.1 Pintomyia serrana Brazil	GU909472.1 Lutzomyia cayennensis cayennensis Colombia	0.197642	0.0230597	19.7642
OQ922571.1 Pintomyia serrana Brazil	GU909472.1 Lutzomyia cayennensis cayennensis Colombia	0.194914	0.0229592	19.4914
OQ922572.1 Pintomyia serrana Brazil	GU909472.1 Lutzomyia cayennensis cayennensis Colombia	0.197642	0.0230597	19.7642
OQ922573.1 Pintomyia serrana Brazil	GU909472.1 Lutzomyia cayennensis cayennensis Colombia	0.197642	0.0230597	19.7642
OQ922574.1 Pintomyia serrana Brazil	GU909472.1 Lutzomyia cayennensis cayennensis Colombia	0.197642	0.0230597	19.7642
OQ922575.1 Pintomyia serrana Brazil	GU909472.1 Lutzomyia cayennensis cayennensis Colombia	0.194914	0.0228394	19.4914
116F Micropygomyia durani Oax	GU909472.1 Lutzomyia cayennensis cayennensis Colombia	0.179017	0.020334	17.9017
6F Micropygomyia durani H Pue	GU909472.1 Lutzomyia cayennensis cayennensis Colombia	0.184599	0.0213217	18.4599
7F Micropygomyia durani M Pue	GU909472.1 Lutzomyia cayennensis cayennensis Colombia	0.181961	0.0208233	18.1961
132F Micropygomyia durani Oax M	GU909472.1 Lutzomyia cayennensis cayennensis Colombia	0.16909	0.0193473	16.909
119F Micropygomyia durani Oax M	GU909472.1 Lutzomyia cayennensis cayennensis Colombia	0.179174	0.0204543	17.9174
114F Micropygomyia durani Oax	GU909472.1 Lutzomyia cayennensis cayennensis Colombia	0.181612	0.0205878	18.1612
117F Micropygomyia durani Oax	GU909472.1 Lutzomyia cayennensis cayennensis Colombia	0.191509	0.0227876	19.1509
115F Micropygomyia durani Oax M	GU909472.1 Lutzomyia cayennensis cayennensis Colombia	0.188744	0.022428	18.8744
OP964248.1 Micropygomyia cayennensis cayennensis Colombia	GU909472.1 Lutzomyia cayennensis cayennensis Colombia	0.00162338	0.0015273	0.162338
OP964247.1 Micropygomyia cayennensis cayennensis Colombia	GU909472.1 Lutzomyia cayennensis cayennensis Colombia	0.045384	0.00924542	4.5384
OP964245.1 Micropygomyia cayennensis cayennensis Colombia	GU909472.1 Lutzomyia cayennensis cayennensis Colombia	0.00162338	0.00160462	0.162338
MT338250.1 Micropygomyia cayennensis Colombia	GU909472.1 Lutzomyia cayennensis cayennensis Colombia	0.0132495	0.00464019	1.32495
MT338249.1 Micropygomyia cayennensis Colombia	GU909472.1 Lutzomyia cayennensis cayennensis Colombia	0.00162338	0.0015273	0.162338
MT338248.1 Micropygomyia cayennensis Colombia	GU909472.1 Lutzomyia cayennensis cayennensis Colombia	0	0	0
MT338247.1 Micropygomyia cayennensis Colombia	GU909472.1 Lutzomyia cayennensis cayennensis Colombia	0.0508869	0.0100103	5.08869
KX356032.1 Micropygomyia cayennensis French Guiana	GU909472.1 Lutzomyia cayennensis cayennensis Colombia	0.185507	0.021852	18.5507
KR907863.1 Micropygomyia cayennensis Colombia	GU909472.1 Lutzomyia cayennensis cayennensis Colombia	0.00654	0.00320583	0.654
JN845561.1 Lutzomyia cayennensis Colombia	GU909472.1 Lutzomyia cayennensis cayennensis Colombia	0.0490854	0.0095834	4.90854
GU909475.1 Lutzomyia cayennensis cayennensis Colombia	GU909472.1 Lutzomyia cayennensis cayennensis Colombia	0.0132495	0.00464019	1.32495
GU909473.1 Lutzomyia cayennensis cayennensis Colombia	GU909472.1 Lutzomyia cayennensis cayennensis Colombia	0.0149177	0.00491667	1.49177
PP815813.1 Lutzomyia cruciata Chi	143F Micropygomyia cayennensis Mor	0.15718	0.0191268	15.718
PP815814.1 Lutzomyia cruciata Chi	143F Micropygomyia cayennensis Mor	0.149881	0.0185711	14.9881
PP815815.1 Lutzomyia cruciata Chi	143F Micropygomyia cayennensis Mor	0.14511	0.0182495	14.511
PP815816.1 Lutzomyia cruciata Chi	143F Micropygomyia cayennensis Mor	0.152295	0.0189351	15.2295
PP815817.1 Lutzomyia cruciata Chi	143F Micropygomyia cayennensis Mor	0.142753	0.0179827	14.2753
PP815812.1 Lutzomyia cruciata Chi	143F Micropygomyia cayennensis Mor	0.164344	0.019436	16.4344
PP815811.1 Lutzomyia cruciata Chi	143F Micropygomyia cayennensis Mor	0.156928	0.0190595	15.6928
8F Pintomyia sp. M oax	143F Micropygomyia cayennensis Mor	0.197876	0.0227014	19.7876
OP346799.1 Pintomyia serrana Brazil	143F Micropygomyia cayennensis Mor	0.171149	0.0210932	17.1149
OP346800.1 Pintomyia serrana Brazil	143F Micropygomyia cayennensis Mor	0.173661	0.0211157	17.3661
OP346801.1 Pintomyia serrana Brazil	143F Micropygomyia cayennensis Mor	0.171149	0.0210932	17.1149
OP346802.1 Pintomyia serrana Brazil	143F Micropygomyia cayennensis Mor	0.173488	0.0213191	17.3488
OP346803.1 Pintomyia serrana Brazil	143F Micropygomyia cayennensis Mor	0.170996	0.0210937	17.0996
OP346804.1 Pintomyia serrana Brazil	143F Micropygomyia cayennensis Mor	0.181086	0.0217086	18.1086
OR555672.1 Pintomyia serrana Brazil	143F Micropygomyia cayennensis Mor	0.158886	0.0195392	15.8886
OR555673.1 Pintomyia serrana Brazil	143F Micropygomyia cayennensis Mor	0.158886	0.0195392	15.8886
OR555674.1 Pintomyia serrana Brazil	143F Micropygomyia cayennensis Mor	0.156491	0.0193731	15.6491
OQ922569.1 Pintomyia serrana Brazil	143F Micropygomyia cayennensis Mor	0.176193	0.021365	17.6193
OQ922570.1 Pintomyia serrana Brazil	143F Micropygomyia cayennensis Mor	0.176193	0.021365	17.6193
OQ922571.1 Pintomyia serrana Brazil	143F Micropygomyia cayennensis Mor	0.173661	0.0211769	17.3661
OQ922572.1 Pintomyia serrana Brazil	143F Micropygomyia cayennensis Mor	0.176193	0.021365	17.6193
OQ922573.1 Pintomyia serrana Brazil	143F Micropygomyia cayennensis Mor	0.176193	0.021365	17.6193
OQ922574.1 Pintomyia serrana Brazil	143F Micropygomyia cayennensis Mor	0.176193	0.021365	17.6193
OQ922575.1 Pintomyia serrana Brazil	143F Micropygomyia cayennensis Mor	0.173661	0.0211747	17.3661
116F Micropygomyia durani Oax	143F Micropygomyia cayennensis Mor	0.142526	0.018159	14.2526
6F Micropygomyia durani H Pue	143F Micropygomyia cayennensis Mor	0.144953	0.0178575	14.4953
7F Micropygomyia durani M Pue	143F Micropygomyia cayennensis Mor	0.142614	0.0176418	14.2614
132F Micropygomyia durani Oax M	143F Micropygomyia cayennensis Mor	0.124535	0.0163473	12.4535
119F Micropygomyia durani Oax M	143F Micropygomyia cayennensis Mor	0.142502	0.0181137	14.2502
114F Micropygomyia durani Oax	143F Micropygomyia cayennensis Mor	0.135704	0.0177552	13.5704
117F Micropygomyia durani Oax	143F Micropygomyia cayennensis Mor	0.180909	0.0211013	18.0909
115F Micropygomyia durani Oax M	143F Micropygomyia cayennensis Mor	0.173423	0.0201718	17.3423
OP964248.1 Micropygomyia cayennensis cayennensis Colombia	143F Micropygomyia cayennensis Mor	0.167375	0.020456	16.7375
OP964247.1 Micropygomyia cayennensis cayennensis Colombia	143F Micropygomyia cayennensis Mor	0.164493	0.0196645	16.4493
OP964245.1 Micropygomyia cayennensis cayennensis Colombia	143F Micropygomyia cayennensis Mor	0.169938	0.0205927	16.9938
MT338250.1 Micropygomyia cayennensis Colombia	143F Micropygomyia cayennensis Mor	0.169741	0.0207216	16.9741
MT338249.1 Micropygomyia cayennensis Colombia	143F Micropygomyia cayennensis Mor	0.167375	0.020456	16.7375
MT338248.1 Micropygomyia cayennensis Colombia	143F Micropygomyia cayennensis Mor	0.167375	0.020456	16.7375
MT338247.1 Micropygomyia cayennensis Colombia	143F Micropygomyia cayennensis Mor	0.164832	0.0196021	16.4832
KX356032.1 Micropygomyia cayennensis French Guiana	143F Micropygomyia cayennensis Mor	0.102026	0.0144792	10.2026
KR907863.1 Micropygomyia cayennensis Colombia	143F Micropygomyia cayennensis Mor	0.172315	0.0206931	17.2315
JN845561.1 Lutzomyia cayennensis Colombia	143F Micropygomyia cayennensis Mor	0.162144	0.0191802	16.2144
GU909475.1 Lutzomyia cayennensis cayennensis Colombia	143F Micropygomyia cayennensis Mor	0.169741	0.0207216	16.9741
GU909473.1 Lutzomyia cayennensis cayennensis Colombia	143F Micropygomyia cayennensis Mor	0.167016	0.0202635	16.7016
GU909472.1 Lutzomyia cayennensis cayennensis Colombia	143F Micropygomyia cayennensis Mor	0.167375	0.020456	16.7375
PP815813.1 Lutzomyia cruciata Chi	102A Micropygomyia cayennensis Mor	0.159652	0.0195712	15.9652
PP815814.1 Lutzomyia cruciata Chi	102A Micropygomyia cayennensis Mor	0.152295	0.0190162	15.2295
PP815815.1 Lutzomyia cruciata Chi	102A Micropygomyia cayennensis Mor	0.147486	0.0187098	14.7486
PP815816.1 Lutzomyia cruciata Chi	102A Micropygomyia cayennensis Mor	0.154728	0.019408	15.4728
PP815817.1 Lutzomyia cruciata Chi	102A Micropygomyia cayennensis Mor	0.14511	0.0183892	14.511
PP815812.1 Lutzomyia cruciata Chi	102A Micropygomyia cayennensis Mor	0.166856	0.0198374	16.6856
PP815811.1 Lutzomyia cruciata Chi	102A Micropygomyia cayennensis Mor	0.15938	0.0194035	15.938
8F Pintomyia sp. M oax	102A Micropygomyia cayennensis Mor	0.195137	0.0222318	19.5137
OP346799.1 Pintomyia serrana Brazil	102A Micropygomyia cayennensis Mor	0.173661	0.0214049	17.3661
OP346800.1 Pintomyia serrana Brazil	102A Micropygomyia cayennensis Mor	0.176193	0.0214134	17.6193
OP346801.1 Pintomyia serrana Brazil	102A Micropygomyia cayennensis Mor	0.173661	0.0214049	17.3661
OP346802.1 Pintomyia serrana Brazil	102A Micropygomyia cayennensis Mor	0.176	0.021707	17.6
OP346803.1 Pintomyia serrana Brazil	102A Micropygomyia cayennensis Mor	0.173488	0.0214602	17.3488
OP346804.1 Pintomyia serrana Brazil	102A Micropygomyia cayennensis Mor	0.18366	0.0220941	18.366
OR555672.1 Pintomyia serrana Brazil	102A Micropygomyia cayennensis Mor	0.1613	0.0198869	16.13
OR555673.1 Pintomyia serrana Brazil	102A Micropygomyia cayennensis Mor	0.1613	0.0198869	16.13
OR555674.1 Pintomyia serrana Brazil	102A Micropygomyia cayennensis Mor	0.158886	0.0197264	15.8886
OQ922569.1 Pintomyia serrana Brazil	102A Micropygomyia cayennensis Mor	0.178747	0.0216891	17.8747
OQ922570.1 Pintomyia serrana Brazil	102A Micropygomyia cayennensis Mor	0.178747	0.0216891	17.8747
OQ922571.1 Pintomyia serrana Brazil	102A Micropygomyia cayennensis Mor	0.176193	0.0214984	17.6193
OQ922572.1 Pintomyia serrana Brazil	102A Micropygomyia cayennensis Mor	0.178747	0.0216891	17.8747
OQ922573.1 Pintomyia serrana Brazil	102A Micropygomyia cayennensis Mor	0.178747	0.0216891	17.8747
OQ922574.1 Pintomyia serrana Brazil	102A Micropygomyia cayennensis Mor	0.178747	0.0216891	17.8747
OQ922575.1 Pintomyia serrana Brazil	102A Micropygomyia cayennensis Mor	0.176193	0.0215164	17.6193
116F Micropygomyia durani Oax	102A Micropygomyia cayennensis Mor	0.144847	0.0185574	14.4847
6F Micropygomyia durani H Pue	102A Micropygomyia cayennensis Mor	0.14731	0.0182223	14.731
7F Micropygomyia durani M Pue	102A Micropygomyia cayennensis Mor	0.144953	0.0180191	14.4953
132F Micropygomyia durani Oax M	102A Micropygomyia cayennensis Mor	0.126751	0.016694	12.6751
119F Micropygomyia durani Oax M	102A Micropygomyia cayennensis Mor	0.144814	0.0185135	14.4814
114F Micropygomyia durani Oax	102A Micropygomyia cayennensis Mor	0.137989	0.0181608	13.7989
117F Micropygomyia durani Oax	102A Micropygomyia cayennensis Mor	0.183462	0.0214277	18.3462
115F Micropygomyia durani Oax M	102A Micropygomyia cayennensis Mor	0.175925	0.0204787	17.5925
OP964248.1 Micropygomyia cayennensis cayennensis Colombia	102A Micropygomyia cayennensis Mor	0.169938	0.0208655	16.9938
OP964247.1 Micropygomyia cayennensis cayennensis Colombia	102A Micropygomyia cayennensis Mor	0.161991	0.0193056	16.1991
OP964245.1 Micropygomyia cayennensis cayennensis Colombia	102A Micropygomyia cayennensis Mor	0.172523	0.0210166	17.2523
MT338250.1 Micropygomyia cayennensis Colombia	102A Micropygomyia cayennensis Mor	0.167188	0.0203055	16.7188
MT338249.1 Micropygomyia cayennensis Colombia	102A Micropygomyia cayennensis Mor	0.169938	0.0208655	16.9938
MT338248.1 Micropygomyia cayennensis Colombia	102A Micropygomyia cayennensis Mor	0.169938	0.0208655	16.9938
MT338247.1 Micropygomyia cayennensis Colombia	102A Micropygomyia cayennensis Mor	0.16231	0.0192169	16.231
KX356032.1 Micropygomyia cayennensis French Guiana	102A Micropygomyia cayennensis Mor	0.104226	0.0148345	10.4226
KR907863.1 Micropygomyia cayennensis Colombia	102A Micropygomyia cayennensis Mor	0.17491	0.0210989	17.491
JN845561.1 Lutzomyia cayennensis Colombia	102A Micropygomyia cayennensis Mor	0.159652	0.0188089	15.9652
GU909475.1 Lutzomyia cayennensis cayennensis Colombia	102A Micropygomyia cayennensis Mor	0.167188	0.0203055	16.7188
GU909473.1 Lutzomyia cayennensis cayennensis Colombia	102A Micropygomyia cayennensis Mor	0.164493	0.0198812	16.4493
GU909472.1 Lutzomyia cayennensis cayennensis Colombia	102A Micropygomyia cayennensis Mor	0.169938	0.0208655	16.9938
143F Micropygomyia cayennensis Mor	102A Micropygomyia cayennensis Mor	0.00162338	0.00164937	0.162338
PP815813.1 Lutzomyia cruciata Chi	OR608122.1 Psathyromyia cratifer NL	0.188871	0.0224252	18.8871
PP815814.1 Lutzomyia cruciata Chi	OR608122.1 Psathyromyia cratifer NL	0.18366	0.0218651	18.366
PP815815.1 Lutzomyia cruciata Chi	OR608122.1 Psathyromyia cratifer NL	0.181086	0.0217541	18.1086
PP815816.1 Lutzomyia cruciata Chi	OR608122.1 Psathyromyia cratifer NL	0.18366	0.0219234	18.366
PP815817.1 Lutzomyia cruciata Chi	OR608122.1 Psathyromyia cratifer NL	0.181086	0.0214421	18.1086
PP815812.1 Lutzomyia cruciata Chi	OR608122.1 Psathyromyia cratifer NL	0.205035	0.0235369	20.5035
PP815811.1 Lutzomyia cruciata Chi	OR608122.1 Psathyromyia cratifer NL	0.19183	0.0226945	19.183
8F Pintomyia sp. M oax	OR608122.1 Psathyromyia cratifer NL	0.209067	0.0241325	20.9067
OP346799.1 Pintomyia serrana Brazil	OR608122.1 Psathyromyia cratifer NL	0.188631	0.0226874	18.8631
OP346800.1 Pintomyia serrana Brazil	OR608122.1 Psathyromyia cratifer NL	0.191247	0.0228805	19.1247
OP346801.1 Pintomyia serrana Brazil	OR608122.1 Psathyromyia cratifer NL	0.188631	0.0226874	18.8631
OP346802.1 Pintomyia serrana Brazil	OR608122.1 Psathyromyia cratifer NL	0.186036	0.0221473	18.6036
OP346803.1 Pintomyia serrana Brazil	OR608122.1 Psathyromyia cratifer NL	0.186036	0.0221282	18.6036
OP346804.1 Pintomyia serrana Brazil	OR608122.1 Psathyromyia cratifer NL	0.191247	0.0226127	19.1247
OR555672.1 Pintomyia serrana Brazil	OR608122.1 Psathyromyia cratifer NL	0.180909	0.0218107	18.0909
OR555673.1 Pintomyia serrana Brazil	OR608122.1 Psathyromyia cratifer NL	0.180909	0.0218107	18.0909
OR555674.1 Pintomyia serrana Brazil	OR608122.1 Psathyromyia cratifer NL	0.175864	0.0217564	17.5864
OQ922569.1 Pintomyia serrana Brazil	OR608122.1 Psathyromyia cratifer NL	0.201933	0.0237652	20.1933
OQ922570.1 Pintomyia serrana Brazil	OR608122.1 Psathyromyia cratifer NL	0.201933	0.0237652	20.1933
OQ922571.1 Pintomyia serrana Brazil	OR608122.1 Psathyromyia cratifer NL	0.199228	0.0236472	19.9228
OQ922572.1 Pintomyia serrana Brazil	OR608122.1 Psathyromyia cratifer NL	0.201933	0.0237652	20.1933
OQ922573.1 Pintomyia serrana Brazil	OR608122.1 Psathyromyia cratifer NL	0.201933	0.0237652	20.1933
OQ922574.1 Pintomyia serrana Brazil	OR608122.1 Psathyromyia cratifer NL	0.201933	0.0237652	20.1933
OQ922575.1 Pintomyia serrana Brazil	OR608122.1 Psathyromyia cratifer NL	0.199228	0.0234323	19.9228
116F Micropygomyia durani Oax	OR608122.1 Psathyromyia cratifer NL	0.183916	0.0224344	18.3916
6F Micropygomyia durani H Pue	OR608122.1 Psathyromyia cratifer NL	0.192209	0.0227243	19.2209
7F Micropygomyia durani M Pue	OR608122.1 Psathyromyia cratifer NL	0.189527	0.0225292	18.9527
132F Micropygomyia durani Oax M	OR608122.1 Psathyromyia cratifer NL	0.166578	0.0207265	16.6578
119F Micropygomyia durani Oax M	OR608122.1 Psathyromyia cratifer NL	0.186386	0.0227613	18.6386
114F Micropygomyia durani Oax	OR608122.1 Psathyromyia cratifer NL	0.179017	0.0218283	17.9017
117F Micropygomyia durani Oax	OR608122.1 Psathyromyia cratifer NL	0.176	0.0207949	17.6
115F Micropygomyia durani Oax M	OR608122.1 Psathyromyia cratifer NL	0.17609	0.0208796	17.609
OP964248.1 Micropygomyia cayennensis cayennensis Colombia	OR608122.1 Psathyromyia cratifer NL	0.196691	0.0232036	19.6691
OP964247.1 Micropygomyia cayennensis cayennensis Colombia	OR608122.1 Psathyromyia cratifer NL	0.210388	0.0245978	21.0388
OP964245.1 Micropygomyia cayennensis cayennensis Colombia	OR608122.1 Psathyromyia cratifer NL	0.199385	0.0235002	19.9385
MT338250.1 Micropygomyia cayennensis Colombia	OR608122.1 Psathyromyia cratifer NL	0.199557	0.0234035	19.9557
MT338249.1 Micropygomyia cayennensis Colombia	OR608122.1 Psathyromyia cratifer NL	0.196691	0.0232036	19.6691
MT338248.1 Micropygomyia cayennensis Colombia	OR608122.1 Psathyromyia cratifer NL	0.196691	0.0232036	19.6691
MT338247.1 Micropygomyia cayennensis Colombia	OR608122.1 Psathyromyia cratifer NL	0.202482	0.0240651	20.2482
KX356032.1 Micropygomyia cayennensis French Guiana	OR608122.1 Psathyromyia cratifer NL	0.203166	0.0241059	20.3166
KR907863.1 Micropygomyia cayennensis Colombia	OR608122.1 Psathyromyia cratifer NL	0.201933	0.0238879	20.1933
JN845561.1 Lutzomyia cayennensis Colombia	OR608122.1 Psathyromyia cratifer NL	0.199557	0.0236852	19.9557
GU909475.1 Lutzomyia cayennensis cayennensis Colombia	OR608122.1 Psathyromyia cratifer NL	0.199557	0.0234035	19.9557
GU909473.1 Lutzomyia cayennensis cayennensis Colombia	OR608122.1 Psathyromyia cratifer NL	0.191662	0.0226516	19.1662
GU909472.1 Lutzomyia cayennensis cayennensis Colombia	OR608122.1 Psathyromyia cratifer NL	0.196691	0.0232036	19.6691
143F Micropygomyia cayennensis Mor	OR608122.1 Psathyromyia cratifer NL	0.191662	0.0227981	19.1662
102A Micropygomyia cayennensis Mor	OR608122.1 Psathyromyia cratifer NL	0.194334	0.0231657	19.4334
PP815813.1 Lutzomyia cruciata Chi	OR608121.1 Psathyromyia cratifer NL	0.178632	0.0215501	17.8632
PP815814.1 Lutzomyia cruciata Chi	OR608121.1 Psathyromyia cratifer NL	0.173568	0.0209779	17.3568
PP815815.1 Lutzomyia cruciata Chi	OR608121.1 Psathyromyia cratifer NL	0.171066	0.0208749	17.1066
PP815816.1 Lutzomyia cruciata Chi	OR608121.1 Psathyromyia cratifer NL	0.173568	0.0209996	17.3568
PP815817.1 Lutzomyia cruciata Chi	OR608121.1 Psathyromyia cratifer NL	0.171066	0.0206024	17.1066
PP815812.1 Lutzomyia cruciata Chi	OR608121.1 Psathyromyia cratifer NL	0.202101	0.0229587	20.2101
PP815811.1 Lutzomyia cruciata Chi	OR608121.1 Psathyromyia cratifer NL	0.189013	0.022191	18.9013
8F Pintomyia sp. M oax	OR608121.1 Psathyromyia cratifer NL	0.211632	0.0247057	21.1632
OP346799.1 Pintomyia serrana Brazil	OR608121.1 Psathyromyia cratifer NL	0.183553	0.0224993	18.3553
OP346800.1 Pintomyia serrana Brazil	OR608121.1 Psathyromyia cratifer NL	0.186138	0.0227336	18.6138
OP346801.1 Pintomyia serrana Brazil	OR608121.1 Psathyromyia cratifer NL	0.183553	0.0224993	18.3553
OP346802.1 Pintomyia serrana Brazil	OR608121.1 Psathyromyia cratifer NL	0.18099	0.0216763	18.099
OP346803.1 Pintomyia serrana Brazil	OR608121.1 Psathyromyia cratifer NL	0.18099	0.0216431	18.099
OP346804.1 Pintomyia serrana Brazil	OR608121.1 Psathyromyia cratifer NL	0.186138	0.0221732	18.6138
OR555672.1 Pintomyia serrana Brazil	OR608121.1 Psathyromyia cratifer NL	0.18099	0.0219127	18.099
OR555673.1 Pintomyia serrana Brazil	OR608121.1 Psathyromyia cratifer NL	0.18099	0.0219127	18.099
OR555674.1 Pintomyia serrana Brazil	OR608121.1 Psathyromyia cratifer NL	0.175925	0.021803	17.5925
OQ922569.1 Pintomyia serrana Brazil	OR608121.1 Psathyromyia cratifer NL	0.196691	0.0234947	19.6691
OQ922570.1 Pintomyia serrana Brazil	OR608121.1 Psathyromyia cratifer NL	0.196691	0.0234947	19.6691
OQ922571.1 Pintomyia serrana Brazil	OR608121.1 Psathyromyia cratifer NL	0.19402	0.0233573	19.402
OQ922572.1 Pintomyia serrana Brazil	OR608121.1 Psathyromyia cratifer NL	0.196691	0.0234947	19.6691
OQ922573.1 Pintomyia serrana Brazil	OR608121.1 Psathyromyia cratifer NL	0.196691	0.0234947	19.6691
OQ922574.1 Pintomyia serrana Brazil	OR608121.1 Psathyromyia cratifer NL	0.196691	0.0234947	19.6691
OQ922575.1 Pintomyia serrana Brazil	OR608121.1 Psathyromyia cratifer NL	0.19402	0.0231725	19.402
116F Micropygomyia durani Oax	OR608121.1 Psathyromyia cratifer NL	0.18378	0.0221201	18.378
6F Micropygomyia durani H Pue	OR608121.1 Psathyromyia cratifer NL	0.197422	0.022955	19.7422
7F Micropygomyia durani M Pue	OR608121.1 Psathyromyia cratifer NL	0.194706	0.0227435	19.4706
132F Micropygomyia durani Oax M	OR608121.1 Psathyromyia cratifer NL	0.166459	0.0202128	16.6459
119F Micropygomyia durani Oax M	OR608121.1 Psathyromyia cratifer NL	0.186255	0.0223673	18.6255
114F Micropygomyia durani Oax	OR608121.1 Psathyromyia cratifer NL	0.178875	0.0214747	17.8875
117F Micropygomyia durani Oax	OR608121.1 Psathyromyia cratifer NL	0.166122	0.0199267	16.6122
115F Micropygomyia durani Oax M	OR608121.1 Psathyromyia cratifer NL	0.168657	0.0202078	16.8657
OP964248.1 Micropygomyia cayennensis cayennensis Colombia	OR608121.1 Psathyromyia cratifer NL	0.188631	0.022022	18.8631
OP964247.1 Micropygomyia cayennensis cayennensis Colombia	OR608121.1 Psathyromyia cratifer NL	0.201933	0.0233635	20.1933
OP964245.1 Micropygomyia cayennensis cayennensis Colombia	OR608121.1 Psathyromyia cratifer NL	0.191247	0.0223211	19.1247
MT338250.1 Micropygomyia cayennensis Colombia	OR608121.1 Psathyromyia cratifer NL	0.191371	0.0221096	19.1371
MT338249.1 Micropygomyia cayennensis Colombia	OR608121.1 Psathyromyia cratifer NL	0.188631	0.022022	18.8631
MT338248.1 Micropygomyia cayennensis Colombia	OR608121.1 Psathyromyia cratifer NL	0.188631	0.022022	18.8631
MT338247.1 Micropygomyia cayennensis Colombia	OR608121.1 Psathyromyia cratifer NL	0.194169	0.0229181	19.4169
KX356032.1 Micropygomyia cayennensis French Guiana	OR608121.1 Psathyromyia cratifer NL	0.202924	0.023838	20.2924
KR907863.1 Micropygomyia cayennensis Colombia	OR608121.1 Psathyromyia cratifer NL	0.193766	0.0227085	19.3766
JN845561.1 Lutzomyia cayennensis Colombia	OR608121.1 Psathyromyia cratifer NL	0.191371	0.0225601	19.1371
GU909475.1 Lutzomyia cayennensis cayennensis Colombia	OR608121.1 Psathyromyia cratifer NL	0.191371	0.0221096	19.1371
GU909473.1 Lutzomyia cayennensis cayennensis Colombia	OR608121.1 Psathyromyia cratifer NL	0.18366	0.0215995	18.366
GU909472.1 Lutzomyia cayennensis cayennensis Colombia	OR608121.1 Psathyromyia cratifer NL	0.188631	0.022022	18.8631
143F Micropygomyia cayennensis Mor	OR608121.1 Psathyromyia cratifer NL	0.196852	0.0226377	19.6852
102A Micropygomyia cayennensis Mor	OR608121.1 Psathyromyia cratifer NL	0.199557	0.0229558	19.9557
OR608122.1 Psathyromyia cratifer NL	OR608121.1 Psathyromyia cratifer NL	0.0132495	0.0048001	1.32495
PP815813.1 Lutzomyia cruciata Chi	OR608120.1 Psathyromyia cratifer NL	0.183553	0.0219392	18.3553
PP815814.1 Lutzomyia cruciata Chi	OR608120.1 Psathyromyia cratifer NL	0.178447	0.0212751	17.8447
PP815815.1 Lutzomyia cruciata Chi	OR608120.1 Psathyromyia cratifer NL	0.175925	0.0211651	17.5925
PP815816.1 Lutzomyia cruciata Chi	OR608120.1 Psathyromyia cratifer NL	0.178447	0.0212443	17.8447
PP815817.1 Lutzomyia cruciata Chi	OR608120.1 Psathyromyia cratifer NL	0.175925	0.0208598	17.5925
PP815812.1 Lutzomyia cruciata Chi	OR608120.1 Psathyromyia cratifer NL	0.202101	0.0229559	20.2101
PP815811.1 Lutzomyia cruciata Chi	OR608120.1 Psathyromyia cratifer NL	0.189013	0.0222643	18.9013
8F Pintomyia sp. M oax	OR608120.1 Psathyromyia cratifer NL	0.206518	0.0240833	20.6518
OP346799.1 Pintomyia serrana Brazil	OR608120.1 Psathyromyia cratifer NL	0.188744	0.022817	18.8744
OP346800.1 Pintomyia serrana Brazil	OR608120.1 Psathyromyia cratifer NL	0.191371	0.023065	19.1371
OP346801.1 Pintomyia serrana Brazil	OR608120.1 Psathyromyia cratifer NL	0.188744	0.022817	18.8744
OP346802.1 Pintomyia serrana Brazil	OR608120.1 Psathyromyia cratifer NL	0.18099	0.0216847	18.099
OP346803.1 Pintomyia serrana Brazil	OR608120.1 Psathyromyia cratifer NL	0.18099	0.0217085	18.099
OP346804.1 Pintomyia serrana Brazil	OR608120.1 Psathyromyia cratifer NL	0.186138	0.0220852	18.6138
OR555672.1 Pintomyia serrana Brazil	OR608120.1 Psathyromyia cratifer NL	0.18099	0.0220335	18.099
OR555673.1 Pintomyia serrana Brazil	OR608120.1 Psathyromyia cratifer NL	0.18099	0.0220335	18.099
OR555674.1 Pintomyia serrana Brazil	OR608120.1 Psathyromyia cratifer NL	0.175925	0.0219353	17.5925
OQ922569.1 Pintomyia serrana Brazil	OR608120.1 Psathyromyia cratifer NL	0.202101	0.0239837	20.2101
OQ922570.1 Pintomyia serrana Brazil	OR608120.1 Psathyromyia cratifer NL	0.202101	0.0239837	20.2101
OQ922571.1 Pintomyia serrana Brazil	OR608120.1 Psathyromyia cratifer NL	0.199385	0.0238108	19.9385
OQ922572.1 Pintomyia serrana Brazil	OR608120.1 Psathyromyia cratifer NL	0.202101	0.0239837	20.2101
OQ922573.1 Pintomyia serrana Brazil	OR608120.1 Psathyromyia cratifer NL	0.202101	0.0239837	20.2101
OQ922574.1 Pintomyia serrana Brazil	OR608120.1 Psathyromyia cratifer NL	0.202101	0.0239837	20.2101
OQ922575.1 Pintomyia serrana Brazil	OR608120.1 Psathyromyia cratifer NL	0.199385	0.0236337	19.9385
116F Micropygomyia durani Oax	OR608120.1 Psathyromyia cratifer NL	0.186138	0.0222166	18.6138
6F Micropygomyia durani H Pue	OR608120.1 Psathyromyia cratifer NL	0.199743	0.0231283	19.9743
7F Micropygomyia durani M Pue	OR608120.1 Psathyromyia cratifer NL	0.197027	0.0229063	19.7027
132F Micropygomyia durani Oax M	OR608120.1 Psathyromyia cratifer NL	0.168744	0.0204907	16.8744
119F Micropygomyia durani Oax M	OR608120.1 Psathyromyia cratifer NL	0.188631	0.0225231	18.8631
114F Micropygomyia durani Oax	OR608120.1 Psathyromyia cratifer NL	0.181196	0.0215439	18.1196
117F Micropygomyia durani Oax	OR608120.1 Psathyromyia cratifer NL	0.166122	0.0199342	16.6122
115F Micropygomyia durani Oax M	OR608120.1 Psathyromyia cratifer NL	0.168657	0.0201399	16.8657
OP964248.1 Micropygomyia cayennensis cayennensis Colombia	OR608120.1 Psathyromyia cratifer NL	0.201642	0.0229292	20.1642
OP964247.1 Micropygomyia cayennensis cayennensis Colombia	OR608120.1 Psathyromyia cratifer NL	0.215396	0.0244935	21.5396
OP964245.1 Micropygomyia cayennensis cayennensis Colombia	OR608120.1 Psathyromyia cratifer NL	0.204346	0.023213	20.4346
MT338250.1 Micropygomyia cayennensis Colombia	OR608120.1 Psathyromyia cratifer NL	0.204496	0.023111	20.4496
MT338249.1 Micropygomyia cayennensis Colombia	OR608120.1 Psathyromyia cratifer NL	0.201642	0.0229292	20.1642
MT338248.1 Micropygomyia cayennensis Colombia	OR608120.1 Psathyromyia cratifer NL	0.201642	0.0229292	20.1642
MT338247.1 Micropygomyia cayennensis Colombia	OR608120.1 Psathyromyia cratifer NL	0.207411	0.0240041	20.7411
KX356032.1 Micropygomyia cayennensis French Guiana	OR608120.1 Psathyromyia cratifer NL	0.199743	0.0234172	19.9743
KR907863.1 Micropygomyia cayennensis Colombia	OR608120.1 Psathyromyia cratifer NL	0.206929	0.0236755	20.6929
JN845561.1 Lutzomyia cayennensis Colombia	OR608120.1 Psathyromyia cratifer NL	0.204496	0.0236016	20.4496
GU909475.1 Lutzomyia cayennensis cayennensis Colombia	OR608120.1 Psathyromyia cratifer NL	0.204496	0.023111	20.4496
GU909473.1 Lutzomyia cayennensis cayennensis Colombia	OR608120.1 Psathyromyia cratifer NL	0.196546	0.0224485	19.6546
GU909472.1 Lutzomyia cayennensis cayennensis Colombia	OR608120.1 Psathyromyia cratifer NL	0.201642	0.0229292	20.1642
143F Micropygomyia cayennensis Mor	OR608120.1 Psathyromyia cratifer NL	0.188871	0.0221378	18.8871
102A Micropygomyia cayennensis Mor	OR608120.1 Psathyromyia cratifer NL	0.191509	0.0225013	19.1509
OR608122.1 Psathyromyia cratifer NL	OR608120.1 Psathyromyia cratifer NL	0.0148888	0.00496305	1.48888
OR608121.1 Psathyromyia cratifer NL	OR608120.1 Psathyromyia cratifer NL	0.00985235	0.00362092	0.985235
PP815813.1 Lutzomyia cruciata Chi	OR608119.1 Psathyromyia texana NL	0.186532	0.0209145	18.6532
PP815814.1 Lutzomyia cruciata Chi	OR608119.1 Psathyromyia texana NL	0.18132	0.0202383	18.132
PP815815.1 Lutzomyia cruciata Chi	OR608119.1 Psathyromyia texana NL	0.176193	0.0199649	17.6193
PP815816.1 Lutzomyia cruciata Chi	OR608119.1 Psathyromyia texana NL	0.178747	0.0200824	17.8747
PP815817.1 Lutzomyia cruciata Chi	OR608119.1 Psathyromyia texana NL	0.173661	0.0195189	17.3661
PP815812.1 Lutzomyia cruciata Chi	OR608119.1 Psathyromyia texana NL	0.196852	0.0213287	19.6852
PP815811.1 Lutzomyia cruciata Chi	OR608119.1 Psathyromyia texana NL	0.19183	0.0215797	19.183
8F Pintomyia sp. M oax	OR608119.1 Psathyromyia texana NL	0.213249	0.0247568	21.3249
OP346799.1 Pintomyia serrana Brazil	OR608119.1 Psathyromyia texana NL	0.166185	0.020739	16.6185
OP346800.1 Pintomyia serrana Brazil	OR608119.1 Psathyromyia texana NL	0.168657	0.0208832	16.8657
OP346801.1 Pintomyia serrana Brazil	OR608119.1 Psathyromyia texana NL	0.166185	0.020739	16.6185
OP346802.1 Pintomyia serrana Brazil	OR608119.1 Psathyromyia texana NL	0.166578	0.0201373	16.6578
OP346803.1 Pintomyia serrana Brazil	OR608119.1 Psathyromyia texana NL	0.161614	0.0198821	16.1614
OP346804.1 Pintomyia serrana Brazil	OR608119.1 Psathyromyia texana NL	0.16909	0.0203985	16.909
OR555672.1 Pintomyia serrana Brazil	OR608119.1 Psathyromyia texana NL	0.163882	0.0199767	16.3882
OR555673.1 Pintomyia serrana Brazil	OR608119.1 Psathyromyia texana NL	0.163882	0.0199767	16.3882
OR555674.1 Pintomyia serrana Brazil	OR608119.1 Psathyromyia texana NL	0.158997	0.0194227	15.8997
OQ922569.1 Pintomyia serrana Brazil	OR608119.1 Psathyromyia texana NL	0.181612	0.0217881	18.1612
OQ922570.1 Pintomyia serrana Brazil	OR608119.1 Psathyromyia texana NL	0.181612	0.0217881	18.1612
OQ922571.1 Pintomyia serrana Brazil	OR608119.1 Psathyromyia texana NL	0.179017	0.0215468	17.9017
OQ922572.1 Pintomyia serrana Brazil	OR608119.1 Psathyromyia texana NL	0.181612	0.0217881	18.1612
OQ922573.1 Pintomyia serrana Brazil	OR608119.1 Psathyromyia texana NL	0.181612	0.0217881	18.1612
OQ922574.1 Pintomyia serrana Brazil	OR608119.1 Psathyromyia texana NL	0.181612	0.0217881	18.1612
OQ922575.1 Pintomyia serrana Brazil	OR608119.1 Psathyromyia texana NL	0.181612	0.0217881	18.1612
116F Micropygomyia durani Oax	OR608119.1 Psathyromyia texana NL	0.156491	0.0198284	15.6491
6F Micropygomyia durani H Pue	OR608119.1 Psathyromyia texana NL	0.166354	0.0203561	16.6354
7F Micropygomyia durani M Pue	OR608119.1 Psathyromyia texana NL	0.163882	0.0199679	16.3882
132F Micropygomyia durani Oax M	OR608119.1 Psathyromyia texana NL	0.158886	0.019601	15.8886
119F Micropygomyia durani Oax M	OR608119.1 Psathyromyia texana NL	0.15653	0.0196507	15.653
114F Micropygomyia durani Oax	OR608119.1 Psathyromyia texana NL	0.156491	0.0198324	15.6491
117F Micropygomyia durani Oax	OR608119.1 Psathyromyia texana NL	0.166015	0.0202914	16.6015
115F Micropygomyia durani Oax M	OR608119.1 Psathyromyia texana NL	0.170941	0.0202601	17.0941
OP964248.1 Micropygomyia cayennensis cayennensis Colombia	OR608119.1 Psathyromyia texana NL	0.202101	0.023299	20.2101
OP964247.1 Micropygomyia cayennensis cayennensis Colombia	OR608119.1 Psathyromyia texana NL	0.184065	0.0216912	18.4065
OP964245.1 Micropygomyia cayennensis cayennensis Colombia	OR608119.1 Psathyromyia texana NL	0.20484	0.0235259	20.484
MT338250.1 Micropygomyia cayennensis Colombia	OR608119.1 Psathyromyia texana NL	0.199557	0.0231753	19.9557
MT338249.1 Micropygomyia cayennensis Colombia	OR608119.1 Psathyromyia texana NL	0.202101	0.023299	20.2101
MT338248.1 Micropygomyia cayennensis Colombia	OR608119.1 Psathyromyia texana NL	0.202101	0.023299	20.2101
MT338247.1 Micropygomyia cayennensis Colombia	OR608119.1 Psathyromyia texana NL	0.181459	0.0210689	18.1459
KX356032.1 Micropygomyia cayennensis French Guiana	OR608119.1 Psathyromyia texana NL	0.174175	0.0208927	17.4175
KR907863.1 Micropygomyia cayennensis Colombia	OR608119.1 Psathyromyia texana NL	0.207411	0.0236784	20.7411
JN845561.1 Lutzomyia cayennensis Colombia	OR608119.1 Psathyromyia texana NL	0.17389	0.0205277	17.389
GU909475.1 Lutzomyia cayennensis cayennensis Colombia	OR608119.1 Psathyromyia texana NL	0.199557	0.0231753	19.9557
GU909473.1 Lutzomyia cayennensis cayennensis Colombia	OR608119.1 Psathyromyia texana NL	0.191662	0.0222781	19.1662
GU909472.1 Lutzomyia cayennensis cayennensis Colombia	OR608119.1 Psathyromyia texana NL	0.202101	0.023299	20.2101
143F Micropygomyia cayennensis Mor	OR608119.1 Psathyromyia texana NL	0.147242	0.0185344	14.7242
102A Micropygomyia cayennensis Mor	OR608119.1 Psathyromyia texana NL	0.149609	0.0188392	14.9609
OR608122.1 Psathyromyia cratifer NL	OR608119.1 Psathyromyia texana NL	0.171066	0.0206095	17.1066
OR608121.1 Psathyromyia cratifer NL	OR608119.1 Psathyromyia texana NL	0.168657	0.0204206	16.8657
OR608120.1 Psathyromyia cratifer NL	OR608119.1 Psathyromyia texana NL	0.158997	0.0199113	15.8997
PP815813.1 Lutzomyia cruciata Chi	OR608118.1 Psathyromyia shannoni NL	0.189727	0.0226585	18.9727
PP815814.1 Lutzomyia cruciata Chi	OR608118.1 Psathyromyia shannoni NL	0.184407	0.0221018	18.4407
PP815815.1 Lutzomyia cruciata Chi	OR608118.1 Psathyromyia shannoni NL	0.179174	0.0215374	17.9174
PP815816.1 Lutzomyia cruciata Chi	OR608118.1 Psathyromyia shannoni NL	0.187056	0.0221708	18.7056
PP815817.1 Lutzomyia cruciata Chi	OR608118.1 Psathyromyia shannoni NL	0.179174	0.0215772	17.9174
PP815812.1 Lutzomyia cruciata Chi	OR608118.1 Psathyromyia shannoni NL	0.211353	0.0241503	21.1353
PP815811.1 Lutzomyia cruciata Chi	OR608118.1 Psathyromyia shannoni NL	0.198387	0.0232744	19.8387
8F Pintomyia sp. M oax	OR608118.1 Psathyromyia shannoni NL	0.215129	0.0254519	21.5129
OP346799.1 Pintomyia serrana Brazil	OR608118.1 Psathyromyia shannoni NL	0.192013	0.0223549	19.2013
OP346800.1 Pintomyia serrana Brazil	OR608118.1 Psathyromyia shannoni NL	0.194706	0.0225955	19.4706
OP346801.1 Pintomyia serrana Brazil	OR608118.1 Psathyromyia shannoni NL	0.192013	0.0223549	19.2013
OP346802.1 Pintomyia serrana Brazil	OR608118.1 Psathyromyia shannoni NL	0.207602	0.0245437	20.7602
OP346803.1 Pintomyia serrana Brazil	OR608118.1 Psathyromyia shannoni NL	0.207602	0.0246553	20.7602
OP346804.1 Pintomyia serrana Brazil	OR608118.1 Psathyromyia shannoni NL	0.210388	0.0251368	21.0388
OR555672.1 Pintomyia serrana Brazil	OR608118.1 Psathyromyia shannoni NL	0.189013	0.0226366	18.9013
OR555673.1 Pintomyia serrana Brazil	OR608118.1 Psathyromyia shannoni NL	0.189013	0.0226366	18.9013
OR555674.1 Pintomyia serrana Brazil	OR608118.1 Psathyromyia shannoni NL	0.186386	0.0224374	18.6386
OQ922569.1 Pintomyia serrana Brazil	OR608118.1 Psathyromyia shannoni NL	0.20803	0.0237139	20.803
OQ922570.1 Pintomyia serrana Brazil	OR608118.1 Psathyromyia shannoni NL	0.20803	0.0237139	20.803
OQ922571.1 Pintomyia serrana Brazil	OR608118.1 Psathyromyia shannoni NL	0.20803	0.0237139	20.803
OQ922572.1 Pintomyia serrana Brazil	OR608118.1 Psathyromyia shannoni NL	0.20803	0.0237139	20.803
OQ922573.1 Pintomyia serrana Brazil	OR608118.1 Psathyromyia shannoni NL	0.20803	0.0237139	20.803
OQ922574.1 Pintomyia serrana Brazil	OR608118.1 Psathyromyia shannoni NL	0.20803	0.0237139	20.803
OQ922575.1 Pintomyia serrana Brazil	OR608118.1 Psathyromyia shannoni NL	0.20803	0.0237139	20.803
116F Micropygomyia durani Oax	OR608118.1 Psathyromyia shannoni NL	0.199086	0.0218895	19.9086
6F Micropygomyia durani H Pue	OR608118.1 Psathyromyia shannoni NL	0.209997	0.0237125	20.9997
7F Micropygomyia durani M Pue	OR608118.1 Psathyromyia shannoni NL	0.207235	0.0233175	20.7235
132F Micropygomyia durani Oax M	OR608118.1 Psathyromyia shannoni NL	0.196691	0.0224095	19.6691
119F Micropygomyia durani Oax M	OR608118.1 Psathyromyia shannoni NL	0.201642	0.0220654	20.1642
114F Micropygomyia durani Oax	OR608118.1 Psathyromyia shannoni NL	0.199086	0.0218923	19.9086
117F Micropygomyia durani Oax	OR608118.1 Psathyromyia shannoni NL	0.179174	0.0215449	17.9174
115F Micropygomyia durani Oax M	OR608118.1 Psathyromyia shannoni NL	0.174175	0.0210827	17.4175
OP964248.1 Micropygomyia cayennensis cayennensis Colombia	OR608118.1 Psathyromyia shannoni NL	0.206518	0.0249004	20.6518
OP964247.1 Micropygomyia cayennensis cayennensis Colombia	OR608118.1 Psathyromyia shannoni NL	0.192646	0.0236145	19.2646
OP964245.1 Micropygomyia cayennensis cayennensis Colombia	OR608118.1 Psathyromyia shannoni NL	0.209363	0.0251322	20.9363
MT338250.1 Micropygomyia cayennensis Colombia	OR608118.1 Psathyromyia shannoni NL	0.198387	0.0243599	19.8387
MT338249.1 Micropygomyia cayennensis Colombia	OR608118.1 Psathyromyia shannoni NL	0.206518	0.0249004	20.6518
MT338248.1 Micropygomyia cayennensis Colombia	OR608118.1 Psathyromyia shannoni NL	0.206518	0.0249004	20.6518
MT338247.1 Micropygomyia cayennensis Colombia	OR608118.1 Psathyromyia shannoni NL	0.187259	0.0229753	18.7259
KX356032.1 Micropygomyia cayennensis French Guiana	OR608118.1 Psathyromyia shannoni NL	0.201173	0.0235598	20.1173
KR907863.1 Micropygomyia cayennensis Colombia	OR608118.1 Psathyromyia shannoni NL	0.211925	0.0253578	21.1925
JN845561.1 Lutzomyia cayennensis Colombia	OR608118.1 Psathyromyia shannoni NL	0.184407	0.022635	18.4407
GU909475.1 Lutzomyia cayennensis cayennensis Colombia	OR608118.1 Psathyromyia shannoni NL	0.198387	0.0243599	19.8387
GU909473.1 Lutzomyia cayennensis cayennensis Colombia	OR608118.1 Psathyromyia shannoni NL	0.192646	0.0235333	19.2646
GU909472.1 Lutzomyia cayennensis cayennensis Colombia	OR608118.1 Psathyromyia shannoni NL	0.206518	0.0249004	20.6518
143F Micropygomyia cayennensis Mor	OR608118.1 Psathyromyia shannoni NL	0.210185	0.0232636	21.0185
102A Micropygomyia cayennensis Mor	OR608118.1 Psathyromyia shannoni NL	0.207411	0.0229022	20.7411
OR608122.1 Psathyromyia cratifer NL	OR608118.1 Psathyromyia shannoni NL	0.145319	0.01839	14.5319
OR608121.1 Psathyromyia cratifer NL	OR608118.1 Psathyromyia shannoni NL	0.154864	0.0188772	15.4864
OR608120.1 Psathyromyia cratifer NL	OR608118.1 Psathyromyia shannoni NL	0.159509	0.0191897	15.9509
OR608119.1 Psathyromyia texana NL	OR608118.1 Psathyromyia shannoni NL	0.159652	0.019228	15.9652
PP815813.1 Lutzomyia cruciata Chi	OR608117.1 Psathyromyia shannoni NL	0.189727	0.0226585	18.9727
PP815814.1 Lutzomyia cruciata Chi	OR608117.1 Psathyromyia shannoni NL	0.184407	0.0221018	18.4407
PP815815.1 Lutzomyia cruciata Chi	OR608117.1 Psathyromyia shannoni NL	0.179174	0.0215374	17.9174
PP815816.1 Lutzomyia cruciata Chi	OR608117.1 Psathyromyia shannoni NL	0.187056	0.0221708	18.7056
PP815817.1 Lutzomyia cruciata Chi	OR608117.1 Psathyromyia shannoni NL	0.179174	0.0215772	17.9174
PP815812.1 Lutzomyia cruciata Chi	OR608117.1 Psathyromyia shannoni NL	0.211353	0.0241503	21.1353
PP815811.1 Lutzomyia cruciata Chi	OR608117.1 Psathyromyia shannoni NL	0.198387	0.0232744	19.8387
8F Pintomyia sp. M oax	OR608117.1 Psathyromyia shannoni NL	0.215129	0.0254519	21.5129
OP346799.1 Pintomyia serrana Brazil	OR608117.1 Psathyromyia shannoni NL	0.192013	0.0223549	19.2013
OP346800.1 Pintomyia serrana Brazil	OR608117.1 Psathyromyia shannoni NL	0.194706	0.0225955	19.4706
OP346801.1 Pintomyia serrana Brazil	OR608117.1 Psathyromyia shannoni NL	0.192013	0.0223549	19.2013
OP346802.1 Pintomyia serrana Brazil	OR608117.1 Psathyromyia shannoni NL	0.207602	0.0245437	20.7602
OP346803.1 Pintomyia serrana Brazil	OR608117.1 Psathyromyia shannoni NL	0.207602	0.0246553	20.7602
OP346804.1 Pintomyia serrana Brazil	OR608117.1 Psathyromyia shannoni NL	0.210388	0.0251368	21.0388
OR555672.1 Pintomyia serrana Brazil	OR608117.1 Psathyromyia shannoni NL	0.189013	0.0226366	18.9013
OR555673.1 Pintomyia serrana Brazil	OR608117.1 Psathyromyia shannoni NL	0.189013	0.0226366	18.9013
OR555674.1 Pintomyia serrana Brazil	OR608117.1 Psathyromyia shannoni NL	0.186386	0.0224374	18.6386
OQ922569.1 Pintomyia serrana Brazil	OR608117.1 Psathyromyia shannoni NL	0.20803	0.0237139	20.803
OQ922570.1 Pintomyia serrana Brazil	OR608117.1 Psathyromyia shannoni NL	0.20803	0.0237139	20.803
OQ922571.1 Pintomyia serrana Brazil	OR608117.1 Psathyromyia shannoni NL	0.20803	0.0237139	20.803
OQ922572.1 Pintomyia serrana Brazil	OR608117.1 Psathyromyia shannoni NL	0.20803	0.0237139	20.803
OQ922573.1 Pintomyia serrana Brazil	OR608117.1 Psathyromyia shannoni NL	0.20803	0.0237139	20.803
OQ922574.1 Pintomyia serrana Brazil	OR608117.1 Psathyromyia shannoni NL	0.20803	0.0237139	20.803
OQ922575.1 Pintomyia serrana Brazil	OR608117.1 Psathyromyia shannoni NL	0.20803	0.0237139	20.803
116F Micropygomyia durani Oax	OR608117.1 Psathyromyia shannoni NL	0.199086	0.0218895	19.9086
6F Micropygomyia durani H Pue	OR608117.1 Psathyromyia shannoni NL	0.209997	0.0237125	20.9997
7F Micropygomyia durani M Pue	OR608117.1 Psathyromyia shannoni NL	0.207235	0.0233175	20.7235
132F Micropygomyia durani Oax M	OR608117.1 Psathyromyia shannoni NL	0.196691	0.0224095	19.6691
119F Micropygomyia durani Oax M	OR608117.1 Psathyromyia shannoni NL	0.201642	0.0220654	20.1642
114F Micropygomyia durani Oax	OR608117.1 Psathyromyia shannoni NL	0.199086	0.0218923	19.9086
117F Micropygomyia durani Oax	OR608117.1 Psathyromyia shannoni NL	0.179174	0.0215449	17.9174
115F Micropygomyia durani Oax M	OR608117.1 Psathyromyia shannoni NL	0.174175	0.0210827	17.4175
OP964248.1 Micropygomyia cayennensis cayennensis Colombia	OR608117.1 Psathyromyia shannoni NL	0.206518	0.0249004	20.6518
OP964247.1 Micropygomyia cayennensis cayennensis Colombia	OR608117.1 Psathyromyia shannoni NL	0.192646	0.0236145	19.2646
OP964245.1 Micropygomyia cayennensis cayennensis Colombia	OR608117.1 Psathyromyia shannoni NL	0.209363	0.0251322	20.9363
MT338250.1 Micropygomyia cayennensis Colombia	OR608117.1 Psathyromyia shannoni NL	0.198387	0.0243599	19.8387
MT338249.1 Micropygomyia cayennensis Colombia	OR608117.1 Psathyromyia shannoni NL	0.206518	0.0249004	20.6518
MT338248.1 Micropygomyia cayennensis Colombia	OR608117.1 Psathyromyia shannoni NL	0.206518	0.0249004	20.6518
MT338247.1 Micropygomyia cayennensis Colombia	OR608117.1 Psathyromyia shannoni NL	0.187259	0.0229753	18.7259
KX356032.1 Micropygomyia cayennensis French Guiana	OR608117.1 Psathyromyia shannoni NL	0.201173	0.0235598	20.1173
KR907863.1 Micropygomyia cayennensis Colombia	OR608117.1 Psathyromyia shannoni NL	0.211925	0.0253578	21.1925
JN845561.1 Lutzomyia cayennensis Colombia	OR608117.1 Psathyromyia shannoni NL	0.184407	0.022635	18.4407
GU909475.1 Lutzomyia cayennensis cayennensis Colombia	OR608117.1 Psathyromyia shannoni NL	0.198387	0.0243599	19.8387
GU909473.1 Lutzomyia cayennensis cayennensis Colombia	OR608117.1 Psathyromyia shannoni NL	0.192646	0.0235333	19.2646
GU909472.1 Lutzomyia cayennensis cayennensis Colombia	OR608117.1 Psathyromyia shannoni NL	0.206518	0.0249004	20.6518
143F Micropygomyia cayennensis Mor	OR608117.1 Psathyromyia shannoni NL	0.210185	0.0232636	21.0185
102A Micropygomyia cayennensis Mor	OR608117.1 Psathyromyia shannoni NL	0.207411	0.0229022	20.7411
OR608122.1 Psathyromyia cratifer NL	OR608117.1 Psathyromyia shannoni NL	0.145319	0.01839	14.5319
OR608121.1 Psathyromyia cratifer NL	OR608117.1 Psathyromyia shannoni NL	0.154864	0.0188772	15.4864
OR608120.1 Psathyromyia cratifer NL	OR608117.1 Psathyromyia shannoni NL	0.159509	0.0191897	15.9509
OR608119.1 Psathyromyia texana NL	OR608117.1 Psathyromyia shannoni NL	0.159652	0.019228	15.9652
OR608118.1 Psathyromyia shannoni NL	OR608117.1 Psathyromyia shannoni NL	0	0	0
PP815813.1 Lutzomyia cruciata Chi	OR608116.1 Lutzomyia cruciata NL	0.0218909	0.00603241	2.18909
PP815814.1 Lutzomyia cruciata Chi	OR608116.1 Lutzomyia cruciata NL	0.0166715	0.00529818	1.66715
PP815815.1 Lutzomyia cruciata Chi	OR608116.1 Lutzomyia cruciata NL	0.0166715	0.00523619	1.66715
PP815816.1 Lutzomyia cruciata Chi	OR608116.1 Lutzomyia cruciata NL	0.0183996	0.00544492	1.83996
PP815817.1 Lutzomyia cruciata Chi	OR608116.1 Lutzomyia cruciata NL	0.0201394	0.00594943	2.01394
PP815812.1 Lutzomyia cruciata Chi	OR608116.1 Lutzomyia cruciata NL	0.0794542	0.0126505	7.94542
PP815811.1 Lutzomyia cruciata Chi	OR608116.1 Lutzomyia cruciata NL	0.0875438	0.0132165	8.75438
8F Pintomyia sp. M oax	OR608116.1 Lutzomyia cruciata NL	0.198387	0.022951	19.8387
OP346799.1 Pintomyia serrana Brazil	OR608116.1 Lutzomyia cruciata NL	0.178747	0.0210583	17.8747
OP346800.1 Pintomyia serrana Brazil	OR608116.1 Lutzomyia cruciata NL	0.18132	0.0212176	18.132
OP346801.1 Pintomyia serrana Brazil	OR608116.1 Lutzomyia cruciata NL	0.178747	0.0210583	17.8747
OP346802.1 Pintomyia serrana Brazil	OR608116.1 Lutzomyia cruciata NL	0.191045	0.0215876	19.1045
OP346803.1 Pintomyia serrana Brazil	OR608116.1 Lutzomyia cruciata NL	0.191045	0.0216175	19.1045
OP346804.1 Pintomyia serrana Brazil	OR608116.1 Lutzomyia cruciata NL	0.191045	0.0212909	19.1045
OR555672.1 Pintomyia serrana Brazil	OR608116.1 Lutzomyia cruciata NL	0.176	0.0207007	17.6
OR555673.1 Pintomyia serrana Brazil	OR608116.1 Lutzomyia cruciata NL	0.176	0.0207007	17.6
OR555674.1 Pintomyia serrana Brazil	OR608116.1 Lutzomyia cruciata NL	0.173488	0.0207004	17.3488
OQ922569.1 Pintomyia serrana Brazil	OR608116.1 Lutzomyia cruciata NL	0.186255	0.0215636	18.6255
OQ922570.1 Pintomyia serrana Brazil	OR608116.1 Lutzomyia cruciata NL	0.186255	0.0215636	18.6255
OQ922571.1 Pintomyia serrana Brazil	OR608116.1 Lutzomyia cruciata NL	0.18366	0.0213295	18.366
OQ922572.1 Pintomyia serrana Brazil	OR608116.1 Lutzomyia cruciata NL	0.186255	0.0215636	18.6255
OQ922573.1 Pintomyia serrana Brazil	OR608116.1 Lutzomyia cruciata NL	0.186255	0.0215636	18.6255
OQ922574.1 Pintomyia serrana Brazil	OR608116.1 Lutzomyia cruciata NL	0.186255	0.0215636	18.6255
OQ922575.1 Pintomyia serrana Brazil	OR608116.1 Lutzomyia cruciata NL	0.186255	0.0215636	18.6255
116F Micropygomyia durani Oax	OR608116.1 Lutzomyia cruciata NL	0.171149	0.0197907	17.1149
6F Micropygomyia durani H Pue	OR608116.1 Lutzomyia cruciata NL	0.186532	0.0213028	18.6532
7F Micropygomyia durani M Pue	OR608116.1 Lutzomyia cruciata NL	0.178747	0.02074	17.8747
132F Micropygomyia durani Oax M	OR608116.1 Lutzomyia cruciata NL	0.158997	0.0187385	15.8997
119F Micropygomyia durani Oax M	OR608116.1 Lutzomyia cruciata NL	0.171066	0.0200867	17.1066
114F Micropygomyia durani Oax	OR608116.1 Lutzomyia cruciata NL	0.168657	0.0195826	16.8657
117F Micropygomyia durani Oax	OR608116.1 Lutzomyia cruciata NL	0.204094	0.0237078	20.4094
115F Micropygomyia durani Oax M	OR608116.1 Lutzomyia cruciata NL	0.198848	0.0230046	19.8848
OP964248.1 Micropygomyia cayennensis cayennensis Colombia	OR608116.1 Lutzomyia cruciata NL	0.174338	0.0197775	17.4338
OP964247.1 Micropygomyia cayennensis cayennensis Colombia	OR608116.1 Lutzomyia cruciata NL	0.169232	0.0192546	16.9232
OP964245.1 Micropygomyia cayennensis cayennensis Colombia	OR608116.1 Lutzomyia cruciata NL	0.176923	0.0199273	17.6923
MT338250.1 Micropygomyia cayennensis Colombia	OR608116.1 Lutzomyia cruciata NL	0.16909	0.0191514	16.909
MT338249.1 Micropygomyia cayennensis Colombia	OR608116.1 Lutzomyia cruciata NL	0.174338	0.0197775	17.4338
MT338248.1 Micropygomyia cayennensis Colombia	OR608116.1 Lutzomyia cruciata NL	0.174338	0.0197775	17.4338
MT338247.1 Micropygomyia cayennensis Colombia	OR608116.1 Lutzomyia cruciata NL	0.174338	0.0201092	17.4338
KX356032.1 Micropygomyia cayennensis French Guiana	OR608116.1 Lutzomyia cruciata NL	0.157485	0.0196452	15.7485
KR907863.1 Micropygomyia cayennensis Colombia	OR608116.1 Lutzomyia cruciata NL	0.179344	0.020455	17.9344
JN845561.1 Lutzomyia cayennensis Colombia	OR608116.1 Lutzomyia cruciata NL	0.171622	0.0197806	17.1622
GU909475.1 Lutzomyia cayennensis cayennensis Colombia	OR608116.1 Lutzomyia cruciata NL	0.16909	0.0191514	16.909
GU909473.1 Lutzomyia cayennensis cayennensis Colombia	OR608116.1 Lutzomyia cruciata NL	0.171775	0.0195352	17.1775
GU909472.1 Lutzomyia cayennensis cayennensis Colombia	OR608116.1 Lutzomyia cruciata NL	0.174338	0.0197775	17.4338
143F Micropygomyia cayennensis Mor	OR608116.1 Lutzomyia cruciata NL	0.157326	0.0198863	15.7326
102A Micropygomyia cayennensis Mor	OR608116.1 Lutzomyia cruciata NL	0.154864	0.019473	15.4864
OR608122.1 Psathyromyia cratifer NL	OR608116.1 Lutzomyia cruciata NL	0.189013	0.0225455	18.9013
OR608121.1 Psathyromyia cratifer NL	OR608116.1 Lutzomyia cruciata NL	0.178747	0.0216045	17.8747
OR608120.1 Psathyromyia cratifer NL	OR608116.1 Lutzomyia cruciata NL	0.18366	0.0218305	18.366
OR608119.1 Psathyromyia texana NL	OR608116.1 Lutzomyia cruciata NL	0.186692	0.0212559	18.6692
OR608118.1 Psathyromyia shannoni NL	OR608116.1 Lutzomyia cruciata NL	0.176749	0.0211375	17.6749
OR608117.1 Psathyromyia shannoni NL	OR608116.1 Lutzomyia cruciata NL	0.176749	0.0211375	17.6749
PP815813.1 Lutzomyia cruciata Chi	OR608115.1 Lutzomyia cruciata NL	0.0236543	0.00626986	2.36543
PP815814.1 Lutzomyia cruciata Chi	OR608115.1 Lutzomyia cruciata NL	0.0183996	0.00552425	1.83996
PP815815.1 Lutzomyia cruciata Chi	OR608115.1 Lutzomyia cruciata NL	0.0183996	0.00547133	1.83996
PP815816.1 Lutzomyia cruciata Chi	OR608115.1 Lutzomyia cruciata NL	0.0201394	0.00564617	2.01394
PP815817.1 Lutzomyia cruciata Chi	OR608115.1 Lutzomyia cruciata NL	0.0183996	0.00570851	1.83996
PP815812.1 Lutzomyia cruciata Chi	OR608115.1 Lutzomyia cruciata NL	0.0794542	0.0126505	7.94542
PP815811.1 Lutzomyia cruciata Chi	OR608115.1 Lutzomyia cruciata NL	0.0875438	0.0132165	8.75438
8F Pintomyia sp. M oax	OR608115.1 Lutzomyia cruciata NL	0.201173	0.0233693	20.1173
OP346799.1 Pintomyia serrana Brazil	OR608115.1 Lutzomyia cruciata NL	0.176193	0.0208168	17.6193
OP346800.1 Pintomyia serrana Brazil	OR608115.1 Lutzomyia cruciata NL	0.178747	0.0209678	17.8747
OP346801.1 Pintomyia serrana Brazil	OR608115.1 Lutzomyia cruciata NL	0.176193	0.0208168	17.6193
OP346802.1 Pintomyia serrana Brazil	OR608115.1 Lutzomyia cruciata NL	0.188449	0.02135	18.8449
OP346803.1 Pintomyia serrana Brazil	OR608115.1 Lutzomyia cruciata NL	0.188449	0.0213742	18.8449
OP346804.1 Pintomyia serrana Brazil	OR608115.1 Lutzomyia cruciata NL	0.193661	0.0215584	19.3661
OR555672.1 Pintomyia serrana Brazil	OR608115.1 Lutzomyia cruciata NL	0.173488	0.0204851	17.3488
OR555673.1 Pintomyia serrana Brazil	OR608115.1 Lutzomyia cruciata NL	0.173488	0.0204851	17.3488
OR555674.1 Pintomyia serrana Brazil	OR608115.1 Lutzomyia cruciata NL	0.170996	0.0204789	17.0996
OQ922569.1 Pintomyia serrana Brazil	OR608115.1 Lutzomyia cruciata NL	0.18366	0.0213026	18.366
OQ922570.1 Pintomyia serrana Brazil	OR608115.1 Lutzomyia cruciata NL	0.18366	0.0213026	18.366
OQ922571.1 Pintomyia serrana Brazil	OR608115.1 Lutzomyia cruciata NL	0.181086	0.0210724	18.1086
OQ922572.1 Pintomyia serrana Brazil	OR608115.1 Lutzomyia cruciata NL	0.18366	0.0213026	18.366
OQ922573.1 Pintomyia serrana Brazil	OR608115.1 Lutzomyia cruciata NL	0.18366	0.0213026	18.366
OQ922574.1 Pintomyia serrana Brazil	OR608115.1 Lutzomyia cruciata NL	0.18366	0.0213026	18.366
OQ922575.1 Pintomyia serrana Brazil	OR608115.1 Lutzomyia cruciata NL	0.18366	0.0213026	18.366
116F Micropygomyia durani Oax	OR608115.1 Lutzomyia cruciata NL	0.168657	0.0196011	16.8657
6F Micropygomyia durani H Pue	OR608115.1 Lutzomyia cruciata NL	0.183916	0.0210578	18.3916
7F Micropygomyia durani M Pue	OR608115.1 Lutzomyia cruciata NL	0.176193	0.0204868	17.6193
132F Micropygomyia durani Oax M	OR608115.1 Lutzomyia cruciata NL	0.156583	0.0185389	15.6583
119F Micropygomyia durani Oax M	OR608115.1 Lutzomyia cruciata NL	0.168584	0.0198916	16.8584
114F Micropygomyia durani Oax	OR608115.1 Lutzomyia cruciata NL	0.166185	0.0193592	16.6185
117F Micropygomyia durani Oax	OR608115.1 Lutzomyia cruciata NL	0.204094	0.0237078	20.4094
115F Micropygomyia durani Oax M	OR608115.1 Lutzomyia cruciata NL	0.198848	0.0230046	19.8848
OP964248.1 Micropygomyia cayennensis cayennensis Colombia	OR608115.1 Lutzomyia cruciata NL	0.176923	0.020079	17.6923
OP964247.1 Micropygomyia cayennensis cayennensis Colombia	OR608115.1 Lutzomyia cruciata NL	0.171775	0.0195242	17.1775
OP964245.1 Micropygomyia cayennensis cayennensis Colombia	OR608115.1 Lutzomyia cruciata NL	0.179529	0.0202324	17.9529
MT338250.1 Micropygomyia cayennensis Colombia	OR608115.1 Lutzomyia cruciata NL	0.171622	0.0194361	17.1622
MT338249.1 Micropygomyia cayennensis Colombia	OR608115.1 Lutzomyia cruciata NL	0.176923	0.020079	17.6923
MT338248.1 Micropygomyia cayennensis Colombia	OR608115.1 Lutzomyia cruciata NL	0.176923	0.020079	17.6923
MT338247.1 Micropygomyia cayennensis Colombia	OR608115.1 Lutzomyia cruciata NL	0.171775	0.019842	17.1775
KX356032.1 Micropygomyia cayennensis French Guiana	OR608115.1 Lutzomyia cruciata NL	0.155013	0.019422	15.5013
KR907863.1 Micropygomyia cayennensis Colombia	OR608115.1 Lutzomyia cruciata NL	0.181961	0.0207225	18.1961
JN845561.1 Lutzomyia cayennensis Colombia	OR608115.1 Lutzomyia cruciata NL	0.16909	0.0195031	16.909
GU909475.1 Lutzomyia cayennensis cayennensis Colombia	OR608115.1 Lutzomyia cruciata NL	0.171622	0.0194361	17.1622
GU909473.1 Lutzomyia cayennensis cayennensis Colombia	OR608115.1 Lutzomyia cruciata NL	0.174338	0.0198007	17.4338
GU909472.1 Lutzomyia cayennensis cayennensis Colombia	OR608115.1 Lutzomyia cruciata NL	0.176923	0.020079	17.6923
143F Micropygomyia cayennensis Mor	OR608115.1 Lutzomyia cruciata NL	0.154864	0.0196714	15.4864
102A Micropygomyia cayennensis Mor	OR608115.1 Lutzomyia cruciata NL	0.152421	0.0192611	15.2421
OR608122.1 Psathyromyia cratifer NL	OR608115.1 Lutzomyia cruciata NL	0.186386	0.0223137	18.6386
OR608121.1 Psathyromyia cratifer NL	OR608115.1 Lutzomyia cruciata NL	0.176193	0.0213294	17.6193
OR608120.1 Psathyromyia cratifer NL	OR608115.1 Lutzomyia cruciata NL	0.181086	0.0215434	18.1086
OR608119.1 Psathyromyia texana NL	OR608115.1 Lutzomyia cruciata NL	0.184065	0.021068	18.4065
OR608118.1 Psathyromyia shannoni NL	OR608115.1 Lutzomyia cruciata NL	0.174175	0.0209225	17.4175
OR608117.1 Psathyromyia shannoni NL	OR608115.1 Lutzomyia cruciata NL	0.174175	0.0209225	17.4175
OR608116.1 Lutzomyia cruciata NL	OR608115.1 Lutzomyia cruciata NL	0.00162338	0.0015467	0.162338
PP815813.1 Lutzomyia cruciata Chi	OQ325338.1 Psathyromyia carpenteri Chi	0.196546	0.0232744	19.6546
PP815814.1 Lutzomyia cruciata Chi	OQ325338.1 Psathyromyia carpenteri Chi	0.191247	0.0225626	19.1247
PP815815.1 Lutzomyia cruciata Chi	OQ325338.1 Psathyromyia carpenteri Chi	0.186036	0.0221332	18.6036
PP815816.1 Lutzomyia cruciata Chi	OQ325338.1 Psathyromyia carpenteri Chi	0.188631	0.0220621	18.8631
PP815817.1 Lutzomyia cruciata Chi	OQ325338.1 Psathyromyia carpenteri Chi	0.188631	0.0221288	18.8631
PP815812.1 Lutzomyia cruciata Chi	OQ325338.1 Psathyromyia carpenteri Chi	0.204346	0.0232635	20.4346
PP815811.1 Lutzomyia cruciata Chi	OQ325338.1 Psathyromyia carpenteri Chi	0.207074	0.0238885	20.7074
8F Pintomyia sp. M oax	OQ325338.1 Psathyromyia carpenteri Chi	0.214211	0.0246131	21.4211
OP346799.1 Pintomyia serrana Brazil	OQ325338.1 Psathyromyia carpenteri Chi	0.184599	0.0232388	18.4599
OP346800.1 Pintomyia serrana Brazil	OQ325338.1 Psathyromyia carpenteri Chi	0.184599	0.0231	18.4599
OP346801.1 Pintomyia serrana Brazil	OQ325338.1 Psathyromyia carpenteri Chi	0.181961	0.0227875	18.1961
OP346802.1 Pintomyia serrana Brazil	OQ325338.1 Psathyromyia carpenteri Chi	0.185025	0.0229429	18.5025
OP346803.1 Pintomyia serrana Brazil	OQ325338.1 Psathyromyia carpenteri Chi	0.185025	0.0230486	18.5025
OP346804.1 Pintomyia serrana Brazil	OQ325338.1 Psathyromyia carpenteri Chi	0.190412	0.0234206	19.0412
OR555672.1 Pintomyia serrana Brazil	OQ325338.1 Psathyromyia carpenteri Chi	0.179727	0.0220332	17.9727
OR555673.1 Pintomyia serrana Brazil	OQ325338.1 Psathyromyia carpenteri Chi	0.179727	0.0220332	17.9727
OR555674.1 Pintomyia serrana Brazil	OQ325338.1 Psathyromyia carpenteri Chi	0.177111	0.0221487	17.7111
OQ922569.1 Pintomyia serrana Brazil	OQ325338.1 Psathyromyia carpenteri Chi	0.190412	0.0235173	19.0412
OQ922570.1 Pintomyia serrana Brazil	OQ325338.1 Psathyromyia carpenteri Chi	0.190412	0.0235173	19.0412
OQ922571.1 Pintomyia serrana Brazil	OQ325338.1 Psathyromyia carpenteri Chi	0.187708	0.0232973	18.7708
OQ922572.1 Pintomyia serrana Brazil	OQ325338.1 Psathyromyia carpenteri Chi	0.190412	0.0235173	19.0412
OQ922573.1 Pintomyia serrana Brazil	OQ325338.1 Psathyromyia carpenteri Chi	0.190412	0.0235173	19.0412
OQ922574.1 Pintomyia serrana Brazil	OQ325338.1 Psathyromyia carpenteri Chi	0.190412	0.0235173	19.0412
OQ922575.1 Pintomyia serrana Brazil	OQ325338.1 Psathyromyia carpenteri Chi	0.190412	0.0235173	19.0412
116F Micropygomyia durani Oax	OQ325338.1 Psathyromyia carpenteri Chi	0.178533	0.0219591	17.8533
6F Micropygomyia durani H Pue	OQ325338.1 Psathyromyia carpenteri Chi	0.186532	0.0219955	18.6532
7F Micropygomyia durani M Pue	OQ325338.1 Psathyromyia carpenteri Chi	0.183916	0.0217186	18.3916
132F Micropygomyia durani Oax M	OQ325338.1 Psathyromyia carpenteri Chi	0.168657	0.0206039	16.8657
119F Micropygomyia durani Oax M	OQ325338.1 Psathyromyia carpenteri Chi	0.178632	0.0218977	17.8632
114F Micropygomyia durani Oax	OQ325338.1 Psathyromyia carpenteri Chi	0.173488	0.021322	17.3488
117F Micropygomyia durani Oax	OQ325338.1 Psathyromyia carpenteri Chi	0.183916	0.0220871	18.3916
115F Micropygomyia durani Oax M	OQ325338.1 Psathyromyia carpenteri Chi	0.178875	0.0216562	17.8875
OP964248.1 Micropygomyia cayennensis cayennensis Colombia	OQ325338.1 Psathyromyia carpenteri Chi	0.172122	0.0208124	17.2122
OP964247.1 Micropygomyia cayennensis cayennensis Colombia	OQ325338.1 Psathyromyia carpenteri Chi	0.149777	0.0185288	14.9777
OP964245.1 Micropygomyia cayennensis cayennensis Colombia	OQ325338.1 Psathyromyia carpenteri Chi	0.174706	0.0211596	17.4706
MT338250.1 Micropygomyia cayennensis Colombia	OQ325338.1 Psathyromyia carpenteri Chi	0.169741	0.0206678	16.9741
MT338249.1 Micropygomyia cayennensis Colombia	OQ325338.1 Psathyromyia carpenteri Chi	0.172122	0.0208124	17.2122
MT338248.1 Micropygomyia cayennensis Colombia	OQ325338.1 Psathyromyia carpenteri Chi	0.172122	0.0208124	17.2122
MT338247.1 Micropygomyia cayennensis Colombia	OQ325338.1 Psathyromyia carpenteri Chi	0.152421	0.0185513	15.2421
KX356032.1 Micropygomyia cayennensis French Guiana	OQ325338.1 Psathyromyia carpenteri Chi	0.180165	0.0223341	18.0165
KR907863.1 Micropygomyia cayennensis Colombia	OQ325338.1 Psathyromyia carpenteri Chi	0.177111	0.0212807	17.7111
JN845561.1 Lutzomyia cayennensis Colombia	OQ325338.1 Psathyromyia carpenteri Chi	0.152295	0.0184858	15.2295
GU909475.1 Lutzomyia cayennensis cayennensis Colombia	OQ325338.1 Psathyromyia carpenteri Chi	0.169741	0.0206678	16.9741
GU909473.1 Lutzomyia cayennensis cayennensis Colombia	OQ325338.1 Psathyromyia carpenteri Chi	0.16231	0.019619	16.231
GU909472.1 Lutzomyia cayennensis cayennensis Colombia	OQ325338.1 Psathyromyia carpenteri Chi	0.172122	0.0208124	17.2122
143F Micropygomyia cayennensis Mor	OQ325338.1 Psathyromyia carpenteri Chi	0.152181	0.0189413	15.2181
102A Micropygomyia cayennensis Mor	OQ325338.1 Psathyromyia carpenteri Chi	0.154605	0.0192458	15.4605
OR608122.1 Psathyromyia cratifer NL	OQ325338.1 Psathyromyia carpenteri Chi	0.161515	0.0197691	16.1515
OR608121.1 Psathyromyia cratifer NL	OQ325338.1 Psathyromyia carpenteri Chi	0.156729	0.0191385	15.6729
OR608120.1 Psathyromyia cratifer NL	OQ325338.1 Psathyromyia carpenteri Chi	0.14731	0.0182843	14.731
OR608119.1 Psathyromyia texana NL	OQ325338.1 Psathyromyia carpenteri Chi	0.0997043	0.0153155	9.97043
OR608118.1 Psathyromyia shannoni NL	OQ325338.1 Psathyromyia carpenteri Chi	0.159652	0.0197142	15.9652
OR608117.1 Psathyromyia shannoni NL	OQ325338.1 Psathyromyia carpenteri Chi	0.159652	0.0197142	15.9652
OR608116.1 Lutzomyia cruciata NL	OQ325338.1 Psathyromyia carpenteri Chi	0.199385	0.0233619	19.9385
OR608115.1 Lutzomyia cruciata NL	OQ325338.1 Psathyromyia carpenteri Chi	0.196691	0.0230994	19.6691
PP815813.1 Lutzomyia cruciata Chi	OQ325337.1 Lutzomyia cruciata Chi	0.0218307	0.00606497	2.18307
PP815814.1 Lutzomyia cruciata Chi	OQ325337.1 Lutzomyia cruciata Chi	0.0149177	0.00502586	1.49177
PP815815.1 Lutzomyia cruciata Chi	OQ325337.1 Lutzomyia cruciata Chi	0.0183511	0.00562635	1.83511
PP815816.1 Lutzomyia cruciata Chi	OQ325337.1 Lutzomyia cruciata Chi	0.020085	0.00596699	2.0085
PP815817.1 Lutzomyia cruciata Chi	OQ325337.1 Lutzomyia cruciata Chi	0.00818604	0.00358917	0.818604
PP815812.1 Lutzomyia cruciata Chi	OQ325337.1 Lutzomyia cruciata Chi	0.0692274	0.0111598	6.92274
PP815811.1 Lutzomyia cruciata Chi	OQ325337.1 Lutzomyia cruciata Chi	0.0811697	0.0119928	8.11697
8F Pintomyia sp. M oax	OQ325337.1 Lutzomyia cruciata Chi	0.204284	0.024096	20.4284
OP346799.1 Pintomyia serrana Brazil	OQ325337.1 Lutzomyia cruciata Chi	0.178632	0.0211482	17.8632
OP346800.1 Pintomyia serrana Brazil	OQ325337.1 Lutzomyia cruciata Chi	0.181196	0.0213507	18.1196
OP346801.1 Pintomyia serrana Brazil	OQ325337.1 Lutzomyia cruciata Chi	0.178632	0.0211482	17.8632
OP346802.1 Pintomyia serrana Brazil	OQ325337.1 Lutzomyia cruciata Chi	0.183275	0.0209433	18.3275
OP346803.1 Pintomyia serrana Brazil	OQ325337.1 Lutzomyia cruciata Chi	0.178251	0.0207041	17.8251
OP346804.1 Pintomyia serrana Brazil	OQ325337.1 Lutzomyia cruciata Chi	0.188381	0.0211381	18.8381
OR555672.1 Pintomyia serrana Brazil	OQ325337.1 Lutzomyia cruciata Chi	0.170941	0.0204837	17.0941
OR555673.1 Pintomyia serrana Brazil	OQ325337.1 Lutzomyia cruciata Chi	0.170941	0.0204837	17.0941
OR555674.1 Pintomyia serrana Brazil	OQ325337.1 Lutzomyia cruciata Chi	0.168479	0.0204298	16.8479
OQ922569.1 Pintomyia serrana Brazil	OQ325337.1 Lutzomyia cruciata Chi	0.175925	0.0210031	17.5925
OQ922570.1 Pintomyia serrana Brazil	OQ325337.1 Lutzomyia cruciata Chi	0.175925	0.0210031	17.5925
OQ922571.1 Pintomyia serrana Brazil	OQ325337.1 Lutzomyia cruciata Chi	0.178447	0.0211934	17.8447
OQ922572.1 Pintomyia serrana Brazil	OQ325337.1 Lutzomyia cruciata Chi	0.175925	0.0210031	17.5925
OQ922573.1 Pintomyia serrana Brazil	OQ325337.1 Lutzomyia cruciata Chi	0.175925	0.0210031	17.5925
OQ922574.1 Pintomyia serrana Brazil	OQ325337.1 Lutzomyia cruciata Chi	0.175925	0.0210031	17.5925
OQ922575.1 Pintomyia serrana Brazil	OQ325337.1 Lutzomyia cruciata Chi	0.175925	0.0210031	17.5925
116F Micropygomyia durani Oax	OQ325337.1 Lutzomyia cruciata Chi	0.175925	0.0202054	17.5925
6F Micropygomyia durani H Pue	OQ325337.1 Lutzomyia cruciata Chi	0.186138	0.0215105	18.6138
7F Micropygomyia durani M Pue	OQ325337.1 Lutzomyia cruciata Chi	0.183553	0.0213595	18.3553
132F Micropygomyia durani Oax M	OQ325337.1 Lutzomyia cruciata Chi	0.156466	0.018784	15.6466
119F Micropygomyia durani Oax M	OQ325337.1 Lutzomyia cruciata Chi	0.175864	0.02051	17.5864
114F Micropygomyia durani Oax	OQ325337.1 Lutzomyia cruciata Chi	0.173423	0.0199446	17.3423
117F Micropygomyia durani Oax	OQ325337.1 Lutzomyia cruciata Chi	0.20132	0.0230943	20.132
115F Micropygomyia durani Oax M	OQ325337.1 Lutzomyia cruciata Chi	0.196113	0.0224609	19.6113
OP964248.1 Micropygomyia cayennensis cayennensis Colombia	OQ325337.1 Lutzomyia cruciata Chi	0.179017	0.020222	17.9017
OP964247.1 Micropygomyia cayennensis cayennensis Colombia	OQ325337.1 Lutzomyia cruciata Chi	0.176443	0.0200473	17.6443
OP964245.1 Micropygomyia cayennensis cayennensis Colombia	OQ325337.1 Lutzomyia cruciata Chi	0.181612	0.0203412	18.1612
MT338250.1 Micropygomyia cayennensis Colombia	OQ325337.1 Lutzomyia cruciata Chi	0.178875	0.0203163	17.8875
MT338249.1 Micropygomyia cayennensis Colombia	OQ325337.1 Lutzomyia cruciata Chi	0.179017	0.020222	17.9017
MT338248.1 Micropygomyia cayennensis Colombia	OQ325337.1 Lutzomyia cruciata Chi	0.179017	0.020222	17.9017
MT338247.1 Micropygomyia cayennensis Colombia	OQ325337.1 Lutzomyia cruciata Chi	0.16909	0.0196998	16.909
KX356032.1 Micropygomyia cayennensis French Guiana	OQ325337.1 Lutzomyia cruciata Chi	0.157047	0.019244	15.7047
KR907863.1 Micropygomyia cayennensis Colombia	OQ325337.1 Lutzomyia cruciata Chi	0.184065	0.0209857	18.4065
JN845561.1 Lutzomyia cayennensis Colombia	OQ325337.1 Lutzomyia cruciata Chi	0.171483	0.0196329	17.1483
GU909475.1 Lutzomyia cayennensis cayennensis Colombia	OQ325337.1 Lutzomyia cruciata Chi	0.178875	0.0203163	17.8875
GU909473.1 Lutzomyia cayennensis cayennensis Colombia	OQ325337.1 Lutzomyia cruciata Chi	0.181612	0.0206853	18.1612
GU909472.1 Lutzomyia cayennensis cayennensis Colombia	OQ325337.1 Lutzomyia cruciata Chi	0.179017	0.020222	17.9017
143F Micropygomyia cayennensis Mor	OQ325337.1 Lutzomyia cruciata Chi	0.149881	0.0186879	14.9881
102A Micropygomyia cayennensis Mor	OQ325337.1 Lutzomyia cruciata Chi	0.152295	0.0190537	15.2295
OR608122.1 Psathyromyia cratifer NL	OQ325337.1 Lutzomyia cruciata Chi	0.188871	0.0222502	18.8871
OR608121.1 Psathyromyia cratifer NL	OQ325337.1 Lutzomyia cruciata Chi	0.178632	0.0213328	17.8632
OR608120.1 Psathyromyia cratifer NL	OQ325337.1 Lutzomyia cruciata Chi	0.183553	0.0216167	18.3553
OR608119.1 Psathyromyia texana NL	OQ325337.1 Lutzomyia cruciata Chi	0.18132	0.0202385	18.132
OR608118.1 Psathyromyia shannoni NL	OQ325337.1 Lutzomyia cruciata Chi	0.186692	0.022159	18.6692
OR608117.1 Psathyromyia shannoni NL	OQ325337.1 Lutzomyia cruciata Chi	0.186692	0.022159	18.6692
OR608116.1 Lutzomyia cruciata NL	OQ325337.1 Lutzomyia cruciata Chi	0.0252936	0.00656695	2.52936
OR608115.1 Lutzomyia cruciata NL	OQ325337.1 Lutzomyia cruciata Chi	0.0235302	0.00635731	2.35302
OQ325338.1 Psathyromyia carpenteri Chi	OQ325337.1 Lutzomyia cruciata Chi	0.18366	0.0214814	18.366
PP815813.1 Lutzomyia cruciata Chi	OP964327.1 Psathyromyia carpenteri Colombia	0.186867	0.0216697	18.6867
PP815814.1 Lutzomyia cruciata Chi	OP964327.1 Psathyromyia carpenteri Colombia	0.181612	0.0209949	18.1612
PP815815.1 Lutzomyia cruciata Chi	OP964327.1 Psathyromyia carpenteri Colombia	0.186867	0.0212252	18.6867
PP815816.1 Lutzomyia cruciata Chi	OP964327.1 Psathyromyia carpenteri Colombia	0.184229	0.0208671	18.4229
PP815817.1 Lutzomyia cruciata Chi	OP964327.1 Psathyromyia carpenteri Colombia	0.181612	0.0208672	18.1612
PP815812.1 Lutzomyia cruciata Chi	OP964327.1 Psathyromyia carpenteri Colombia	0.199945	0.0224964	19.9945
PP815811.1 Lutzomyia cruciata Chi	OP964327.1 Psathyromyia carpenteri Colombia	0.19183	0.0220857	19.183
8F Pintomyia sp. M oax	OP964327.1 Psathyromyia carpenteri Colombia	0.225894	0.0254697	22.5894
OP346799.1 Pintomyia serrana Brazil	OP964327.1 Psathyromyia carpenteri Colombia	0.199945	0.0233721	19.9945
OP346800.1 Pintomyia serrana Brazil	OP964327.1 Psathyromyia carpenteri Colombia	0.202696	0.0234951	20.2696
OP346801.1 Pintomyia serrana Brazil	OP964327.1 Psathyromyia carpenteri Colombia	0.199945	0.0233721	19.9945
OP346802.1 Pintomyia serrana Brazil	OP964327.1 Psathyromyia carpenteri Colombia	0.181961	0.0225894	18.1961
OP346803.1 Pintomyia serrana Brazil	OP964327.1 Psathyromyia carpenteri Colombia	0.181961	0.0226972	18.1961
OP346804.1 Pintomyia serrana Brazil	OP964327.1 Psathyromyia carpenteri Colombia	0.187259	0.023051	18.7259
OR555672.1 Pintomyia serrana Brazil	OP964327.1 Psathyromyia carpenteri Colombia	0.176443	0.0218889	17.6443
OR555673.1 Pintomyia serrana Brazil	OP964327.1 Psathyromyia carpenteri Colombia	0.176443	0.0218889	17.6443
OR555674.1 Pintomyia serrana Brazil	OP964327.1 Psathyromyia carpenteri Colombia	0.171358	0.0215557	17.1358
OQ922569.1 Pintomyia serrana Brazil	OP964327.1 Psathyromyia carpenteri Colombia	0.200392	0.0235286	20.0392
OQ922570.1 Pintomyia serrana Brazil	OP964327.1 Psathyromyia carpenteri Colombia	0.200392	0.0235286	20.0392
OQ922571.1 Pintomyia serrana Brazil	OP964327.1 Psathyromyia carpenteri Colombia	0.197642	0.0234	19.7642
OQ922572.1 Pintomyia serrana Brazil	OP964327.1 Psathyromyia carpenteri Colombia	0.200392	0.0235286	20.0392
OQ922573.1 Pintomyia serrana Brazil	OP964327.1 Psathyromyia carpenteri Colombia	0.200392	0.0235286	20.0392
OQ922574.1 Pintomyia serrana Brazil	OP964327.1 Psathyromyia carpenteri Colombia	0.200392	0.0235286	20.0392
OQ922575.1 Pintomyia serrana Brazil	OP964327.1 Psathyromyia carpenteri Colombia	0.200392	0.0235286	20.0392
116F Micropygomyia durani Oax	OP964327.1 Psathyromyia carpenteri Colombia	0.179727	0.0215569	17.9727
6F Micropygomyia durani H Pue	OP964327.1 Psathyromyia carpenteri Colombia	0.180165	0.0212409	18.0165
7F Micropygomyia durani M Pue	OP964327.1 Psathyromyia carpenteri Colombia	0.177527	0.0207532	17.7527
132F Micropygomyia durani Oax M	OP964327.1 Psathyromyia carpenteri Colombia	0.172315	0.0208031	17.2315
119F Micropygomyia durani Oax M	OP964327.1 Psathyromyia carpenteri Colombia	0.174706	0.0209082	17.4706
114F Micropygomyia durani Oax	OP964327.1 Psathyromyia carpenteri Colombia	0.174515	0.0207898	17.4515
117F Micropygomyia durani Oax	OP964327.1 Psathyromyia carpenteri Colombia	0.205035	0.0240387	20.5035
115F Micropygomyia durani Oax M	OP964327.1 Psathyromyia carpenteri Colombia	0.199743	0.0237683	19.9743
OP964248.1 Micropygomyia cayennensis cayennensis Colombia	OP964327.1 Psathyromyia carpenteri Colombia	0.169558	0.0208955	16.9558
OP964247.1 Micropygomyia cayennensis cayennensis Colombia	OP964327.1 Psathyromyia carpenteri Colombia	0.154605	0.0194007	15.4605
OP964245.1 Micropygomyia cayennensis cayennensis Colombia	OP964327.1 Psathyromyia carpenteri Colombia	0.169558	0.0208955	16.9558
MT338250.1 Micropygomyia cayennensis Colombia	OP964327.1 Psathyromyia carpenteri Colombia	0.167188	0.0204726	16.7188
MT338249.1 Micropygomyia cayennensis Colombia	OP964327.1 Psathyromyia carpenteri Colombia	0.169558	0.0208955	16.9558
MT338248.1 Micropygomyia cayennensis Colombia	OP964327.1 Psathyromyia carpenteri Colombia	0.169558	0.0208955	16.9558
MT338247.1 Micropygomyia cayennensis Colombia	OP964327.1 Psathyromyia carpenteri Colombia	0.154605	0.0192153	15.4605
KX356032.1 Micropygomyia cayennensis French Guiana	OP964327.1 Psathyromyia carpenteri Colombia	0.185507	0.0229212	18.5507
KR907863.1 Micropygomyia cayennensis Colombia	OP964327.1 Psathyromyia carpenteri Colombia	0.174515	0.0213181	17.4515
JN845561.1 Lutzomyia cayennensis Colombia	OP964327.1 Psathyromyia carpenteri Colombia	0.15718	0.0194538	15.718
GU909475.1 Lutzomyia cayennensis cayennensis Colombia	OP964327.1 Psathyromyia carpenteri Colombia	0.167188	0.0204726	16.7188
GU909473.1 Lutzomyia cayennensis cayennensis Colombia	OP964327.1 Psathyromyia carpenteri Colombia	0.159808	0.0195531	15.9808
GU909472.1 Lutzomyia cayennensis cayennensis Colombia	OP964327.1 Psathyromyia carpenteri Colombia	0.169558	0.0208955	16.9558
143F Micropygomyia cayennensis Mor	OP964327.1 Psathyromyia carpenteri Colombia	0.167375	0.0204104	16.7375
102A Micropygomyia cayennensis Mor	OP964327.1 Psathyromyia carpenteri Colombia	0.164832	0.0200078	16.4832
OR608122.1 Psathyromyia cratifer NL	OP964327.1 Psathyromyia carpenteri Colombia	0.178632	0.0205103	17.8632
OR608121.1 Psathyromyia cratifer NL	OP964327.1 Psathyromyia carpenteri Colombia	0.176193	0.020243	17.6193
OR608120.1 Psathyromyia cratifer NL	OP964327.1 Psathyromyia carpenteri Colombia	0.166354	0.0194797	16.6354
OR608119.1 Psathyromyia texana NL	OP964327.1 Psathyromyia carpenteri Colombia	0.109255	0.014916	10.9255
OR608118.1 Psathyromyia shannoni NL	OP964327.1 Psathyromyia carpenteri Colombia	0.17491	0.0208777	17.491
OR608117.1 Psathyromyia shannoni NL	OP964327.1 Psathyromyia carpenteri Colombia	0.17491	0.0208777	17.491
OR608116.1 Lutzomyia cruciata NL	OP964327.1 Psathyromyia carpenteri Colombia	0.189727	0.0215148	18.9727
OR608115.1 Lutzomyia cruciata NL	OP964327.1 Psathyromyia carpenteri Colombia	0.187056	0.0212479	18.7056
OQ325338.1 Psathyromyia carpenteri Chi	OP964327.1 Psathyromyia carpenteri Colombia	0.0678627	0.0110386	6.78627
OQ325337.1 Lutzomyia cruciata Chi	OP964327.1 Psathyromyia carpenteri Colombia	0.181612	0.0207855	18.1612
PP815813.1 Lutzomyia cruciata Chi	OP784417.1 Psychodopygus panamensis QR	0.168744	0.0198531	16.8744
PP815814.1 Lutzomyia cruciata Chi	OP784417.1 Psychodopygus panamensis QR	0.1638	0.0192886	16.38
PP815815.1 Lutzomyia cruciata Chi	OP784417.1 Psychodopygus panamensis QR	0.161358	0.0189268	16.1358
PP815816.1 Lutzomyia cruciata Chi	OP784417.1 Psychodopygus panamensis QR	0.168744	0.0196347	16.8744
PP815817.1 Lutzomyia cruciata Chi	OP784417.1 Psychodopygus panamensis QR	0.161358	0.0192903	16.1358
PP815812.1 Lutzomyia cruciata Chi	OP784417.1 Psychodopygus panamensis QR	0.196691	0.022068	19.6691
PP815811.1 Lutzomyia cruciata Chi	OP784417.1 Psychodopygus panamensis QR	0.183553	0.0210965	18.3553
8F Pintomyia sp. M oax	OP784417.1 Psychodopygus panamensis QR	0.236902	0.0259886	23.6902
OP346799.1 Pintomyia serrana Brazil	OP784417.1 Psychodopygus panamensis QR	0.176923	0.0214623	17.6923
OP346800.1 Pintomyia serrana Brazil	OP784417.1 Psychodopygus panamensis QR	0.179529	0.0215551	17.9529
OP346801.1 Pintomyia serrana Brazil	OP784417.1 Psychodopygus panamensis QR	0.176923	0.0214623	17.6923
OP346802.1 Pintomyia serrana Brazil	OP784417.1 Psychodopygus panamensis QR	0.174338	0.0207622	17.4338
OP346803.1 Pintomyia serrana Brazil	OP784417.1 Psychodopygus panamensis QR	0.169232	0.020445	16.9232
OP346804.1 Pintomyia serrana Brazil	OP784417.1 Psychodopygus panamensis QR	0.179529	0.0216295	17.9529
OR555672.1 Pintomyia serrana Brazil	OP784417.1 Psychodopygus panamensis QR	0.16671	0.0205078	16.671
OR555673.1 Pintomyia serrana Brazil	OP784417.1 Psychodopygus panamensis QR	0.16671	0.0205078	16.671
OR555674.1 Pintomyia serrana Brazil	OP784417.1 Psychodopygus panamensis QR	0.164208	0.0203556	16.4208
OQ922569.1 Pintomyia serrana Brazil	OP784417.1 Psychodopygus panamensis QR	0.176923	0.021091	17.6923
OQ922570.1 Pintomyia serrana Brazil	OP784417.1 Psychodopygus panamensis QR	0.176923	0.021091	17.6923
OQ922571.1 Pintomyia serrana Brazil	OP784417.1 Psychodopygus panamensis QR	0.174338	0.0208799	17.4338
OQ922572.1 Pintomyia serrana Brazil	OP784417.1 Psychodopygus panamensis QR	0.176923	0.021091	17.6923
OQ922573.1 Pintomyia serrana Brazil	OP784417.1 Psychodopygus panamensis QR	0.176923	0.021091	17.6923
OQ922574.1 Pintomyia serrana Brazil	OP784417.1 Psychodopygus panamensis QR	0.176923	0.021091	17.6923
OQ922575.1 Pintomyia serrana Brazil	OP784417.1 Psychodopygus panamensis QR	0.176923	0.021091	17.6923
116F Micropygomyia durani Oax	OP784417.1 Psychodopygus panamensis QR	0.156649	0.0193521	15.6649
6F Micropygomyia durani H Pue	OP784417.1 Psychodopygus panamensis QR	0.166459	0.0199077	16.6459
7F Micropygomyia durani M Pue	OP784417.1 Psychodopygus panamensis QR	0.159072	0.0191036	15.9072
132F Micropygomyia durani Oax M	OP784417.1 Psychodopygus panamensis QR	0.147242	0.017745	14.7242
119F Micropygomyia durani Oax M	OP784417.1 Psychodopygus panamensis QR	0.154188	0.0192018	15.4188
114F Micropygomyia durani Oax	OP784417.1 Psychodopygus panamensis QR	0.156649	0.0191982	15.6649
117F Micropygomyia durani Oax	OP784417.1 Psychodopygus panamensis QR	0.19402	0.0227897	19.402
115F Micropygomyia durani Oax M	OP784417.1 Psychodopygus panamensis QR	0.186255	0.0218142	18.6255
OP964248.1 Micropygomyia cayennensis cayennensis Colombia	OP784417.1 Psychodopygus panamensis QR	0.186532	0.0219358	18.6532
OP964247.1 Micropygomyia cayennensis cayennensis Colombia	OP784417.1 Psychodopygus panamensis QR	0.18366	0.0217508	18.366
OP964245.1 Micropygomyia cayennensis cayennensis Colombia	OP784417.1 Psychodopygus panamensis QR	0.183916	0.0217815	18.3916
MT338250.1 Micropygomyia cayennensis Colombia	OP784417.1 Psychodopygus panamensis QR	0.184065	0.0218123	18.4065
MT338249.1 Micropygomyia cayennensis Colombia	OP784417.1 Psychodopygus panamensis QR	0.186532	0.0219358	18.6532
MT338248.1 Micropygomyia cayennensis Colombia	OP784417.1 Psychodopygus panamensis QR	0.186532	0.0219358	18.6532
MT338247.1 Micropygomyia cayennensis Colombia	OP784417.1 Psychodopygus panamensis QR	0.18366	0.0218756	18.366
KX356032.1 Micropygomyia cayennensis French Guiana	OP784417.1 Psychodopygus panamensis QR	0.200638	0.0228016	20.0638
KR907863.1 Micropygomyia cayennensis Colombia	OP784417.1 Psychodopygus panamensis QR	0.191662	0.0221726	19.1662
JN845561.1 Lutzomyia cayennensis Colombia	OP784417.1 Psychodopygus panamensis QR	0.17609	0.0212508	17.609
GU909475.1 Lutzomyia cayennensis cayennensis Colombia	OP784417.1 Psychodopygus panamensis QR	0.184065	0.0218123	18.4065
GU909473.1 Lutzomyia cayennensis cayennensis Colombia	OP784417.1 Psychodopygus panamensis QR	0.19183	0.0223304	19.183
GU909472.1 Lutzomyia cayennensis cayennensis Colombia	OP784417.1 Psychodopygus panamensis QR	0.186532	0.0219358	18.6532
143F Micropygomyia cayennensis Mor	OP784417.1 Psychodopygus panamensis QR	0.154315	0.0186668	15.4315
102A Micropygomyia cayennensis Mor	OP784417.1 Psychodopygus panamensis QR	0.156729	0.0190241	15.6729
OR608122.1 Psathyromyia cratifer NL	OP784417.1 Psychodopygus panamensis QR	0.196546	0.0218924	19.6546
OR608121.1 Psathyromyia cratifer NL	OP784417.1 Psychodopygus panamensis QR	0.193766	0.0214119	19.3766
OR608120.1 Psathyromyia cratifer NL	OP784417.1 Psychodopygus panamensis QR	0.193766	0.0214301	19.3766
OR608119.1 Psathyromyia texana NL	OP784417.1 Psychodopygus panamensis QR	0.159161	0.019297	15.9161
OR608118.1 Psathyromyia shannoni NL	OP784417.1 Psychodopygus panamensis QR	0.175128	0.0203444	17.5128
OR608117.1 Psathyromyia shannoni NL	OP784417.1 Psychodopygus panamensis QR	0.175128	0.0203444	17.5128
OR608116.1 Lutzomyia cruciata NL	OP784417.1 Psychodopygus panamensis QR	0.163882	0.0189688	16.3882
OR608115.1 Lutzomyia cruciata NL	OP784417.1 Psychodopygus panamensis QR	0.161429	0.0188303	16.1429
OQ325338.1 Psathyromyia carpenteri Chi	OP784417.1 Psychodopygus panamensis QR	0.147486	0.0188419	14.7486
OQ325337.1 Lutzomyia cruciata Chi	OP784417.1 Psychodopygus panamensis QR	0.159072	0.0188897	15.9072
OP964327.1 Psathyromyia carpenteri Colombia	OP784417.1 Psychodopygus panamensis QR	0.147714	0.0183047	14.7714
PP815813.1 Lutzomyia cruciata Chi	OP784416.1 Psychodopygus panamensis Chi	0.166263	0.0197602	16.6263
PP815814.1 Lutzomyia cruciata Chi	OP784416.1 Psychodopygus panamensis Chi	0.161358	0.019208	16.1358
PP815815.1 Lutzomyia cruciata Chi	OP784416.1 Psychodopygus panamensis Chi	0.158934	0.0188531	15.8934
PP815816.1 Lutzomyia cruciata Chi	OP784416.1 Psychodopygus panamensis Chi	0.166263	0.0195099	16.6263
PP815817.1 Lutzomyia cruciata Chi	OP784416.1 Psychodopygus panamensis Chi	0.1638	0.0193823	16.38
PP815812.1 Lutzomyia cruciata Chi	OP784416.1 Psychodopygus panamensis Chi	0.19402	0.021927	19.402
PP815811.1 Lutzomyia cruciata Chi	OP784416.1 Psychodopygus panamensis Chi	0.18099	0.0209878	18.099
8F Pintomyia sp. M oax	OP784416.1 Psychodopygus panamensis Chi	0.233877	0.0257585	23.3877
OP346799.1 Pintomyia serrana Brazil	OP784416.1 Psychodopygus panamensis Chi	0.174338	0.0211986	17.4338
OP346800.1 Pintomyia serrana Brazil	OP784416.1 Psychodopygus panamensis Chi	0.176923	0.0212954	17.6923
OP346801.1 Pintomyia serrana Brazil	OP784416.1 Psychodopygus panamensis Chi	0.174338	0.0211986	17.4338
OP346802.1 Pintomyia serrana Brazil	OP784416.1 Psychodopygus panamensis Chi	0.171775	0.0204997	17.1775
OP346803.1 Pintomyia serrana Brazil	OP784416.1 Psychodopygus panamensis Chi	0.171775	0.0207103	17.1775
OP346804.1 Pintomyia serrana Brazil	OP784416.1 Psychodopygus panamensis Chi	0.176923	0.0213664	17.6923
OR555672.1 Pintomyia serrana Brazil	OP784416.1 Psychodopygus panamensis Chi	0.164208	0.0202167	16.4208
OR555673.1 Pintomyia serrana Brazil	OP784416.1 Psychodopygus panamensis Chi	0.164208	0.0202167	16.4208
OR555674.1 Pintomyia serrana Brazil	OP784416.1 Psychodopygus panamensis Chi	0.161726	0.0200989	16.1726
OQ922569.1 Pintomyia serrana Brazil	OP784416.1 Psychodopygus panamensis Chi	0.174338	0.0208119	17.4338
OQ922570.1 Pintomyia serrana Brazil	OP784416.1 Psychodopygus panamensis Chi	0.174338	0.0208119	17.4338
OQ922571.1 Pintomyia serrana Brazil	OP784416.1 Psychodopygus panamensis Chi	0.171775	0.0206039	17.1775
OQ922572.1 Pintomyia serrana Brazil	OP784416.1 Psychodopygus panamensis Chi	0.174338	0.0208119	17.4338
OQ922573.1 Pintomyia serrana Brazil	OP784416.1 Psychodopygus panamensis Chi	0.174338	0.0208119	17.4338
OQ922574.1 Pintomyia serrana Brazil	OP784416.1 Psychodopygus panamensis Chi	0.174338	0.0208119	17.4338
OQ922575.1 Pintomyia serrana Brazil	OP784416.1 Psychodopygus panamensis Chi	0.174338	0.0208119	17.4338
116F Micropygomyia durani Oax	OP784416.1 Psychodopygus panamensis Chi	0.159072	0.0196586	15.9072
6F Micropygomyia durani H Pue	OP784416.1 Psychodopygus panamensis Chi	0.168961	0.0201986	16.8961
7F Micropygomyia durani M Pue	OP784416.1 Psychodopygus panamensis Chi	0.161515	0.0193732	16.1515
132F Micropygomyia durani Oax M	OP784416.1 Psychodopygus panamensis Chi	0.149609	0.0180231	14.9609
119F Micropygomyia durani Oax M	OP784416.1 Psychodopygus panamensis Chi	0.156583	0.0195042	15.6583
114F Micropygomyia durani Oax	OP784416.1 Psychodopygus panamensis Chi	0.159072	0.0195086	15.9072
117F Micropygomyia durani Oax	OP784416.1 Psychodopygus panamensis Chi	0.191371	0.0224037	19.1371
115F Micropygomyia durani Oax M	OP784416.1 Psychodopygus panamensis Chi	0.18366	0.0214883	18.366
OP964248.1 Micropygomyia cayennensis cayennensis Colombia	OP784416.1 Psychodopygus panamensis Chi	0.183916	0.021857	18.3916
OP964247.1 Micropygomyia cayennensis cayennensis Colombia	OP784416.1 Psychodopygus panamensis Chi	0.181086	0.0215897	18.1086
OP964245.1 Micropygomyia cayennensis cayennensis Colombia	OP784416.1 Psychodopygus panamensis Chi	0.18132	0.0217153	18.132
MT338250.1 Micropygomyia cayennensis Colombia	OP784416.1 Psychodopygus panamensis Chi	0.181459	0.0216819	18.1459
MT338249.1 Micropygomyia cayennensis Colombia	OP784416.1 Psychodopygus panamensis Chi	0.183916	0.021857	18.3916
MT338248.1 Micropygomyia cayennensis Colombia	OP784416.1 Psychodopygus panamensis Chi	0.183916	0.021857	18.3916
MT338247.1 Micropygomyia cayennensis Colombia	OP784416.1 Psychodopygus panamensis Chi	0.181086	0.0216907	18.1086
KX356032.1 Micropygomyia cayennensis French Guiana	OP784416.1 Psychodopygus panamensis Chi	0.197876	0.0225402	19.7876
KR907863.1 Micropygomyia cayennensis Colombia	OP784416.1 Psychodopygus panamensis Chi	0.189013	0.0220895	18.9013
JN845561.1 Lutzomyia cayennensis Colombia	OP784416.1 Psychodopygus panamensis Chi	0.173568	0.0210795	17.3568
GU909475.1 Lutzomyia cayennensis cayennensis Colombia	OP784416.1 Psychodopygus panamensis Chi	0.181459	0.0216819	18.1459
GU909473.1 Lutzomyia cayennensis cayennensis Colombia	OP784416.1 Psychodopygus panamensis Chi	0.18917	0.0221948	18.917
GU909472.1 Lutzomyia cayennensis cayennensis Colombia	OP784416.1 Psychodopygus panamensis Chi	0.183916	0.021857	18.3916
143F Micropygomyia cayennensis Mor	OP784416.1 Psychodopygus panamensis Chi	0.156729	0.0188618	15.6729
102A Micropygomyia cayennensis Mor	OP784416.1 Psychodopygus panamensis Chi	0.159161	0.0192375	15.9161
OR608122.1 Psathyromyia cratifer NL	OP784416.1 Psychodopygus panamensis Chi	0.193885	0.0216949	19.3885
OR608121.1 Psathyromyia cratifer NL	OP784416.1 Psychodopygus panamensis Chi	0.191138	0.0212189	19.1138
OR608120.1 Psathyromyia cratifer NL	OP784416.1 Psychodopygus panamensis Chi	0.191138	0.021204	19.1138
OR608119.1 Psathyromyia texana NL	OP784416.1 Psychodopygus panamensis Chi	0.161614	0.0195415	16.1614
OR608118.1 Psathyromyia shannoni NL	OP784416.1 Psychodopygus panamensis Chi	0.172523	0.0201106	17.2523
OR608117.1 Psathyromyia shannoni NL	OP784416.1 Psychodopygus panamensis Chi	0.172523	0.0201106	17.2523
OR608116.1 Lutzomyia cruciata NL	OP784416.1 Psychodopygus panamensis Chi	0.161429	0.0188308	16.1429
OR608115.1 Lutzomyia cruciata NL	OP784416.1 Psychodopygus panamensis Chi	0.158997	0.0186924	15.8997
OQ325338.1 Psathyromyia carpenteri Chi	OP784416.1 Psychodopygus panamensis Chi	0.14511	0.0186606	14.511
OQ325337.1 Lutzomyia cruciata Chi	OP784416.1 Psychodopygus panamensis Chi	0.161515	0.0189838	16.1515
OP964327.1 Psathyromyia carpenteri Colombia	OP784416.1 Psychodopygus panamensis Chi	0.145319	0.0181738	14.5319
OP784417.1 Psychodopygus panamensis QR	OP784416.1 Psychodopygus panamensis Chi	0.00162338	0.00162386	0.162338
PP815813.1 Lutzomyia cruciata Chi	OP784415.1 Psychodopygus panamensis Chi	0.166263	0.0197602	16.6263
PP815814.1 Lutzomyia cruciata Chi	OP784415.1 Psychodopygus panamensis Chi	0.161358	0.019208	16.1358
PP815815.1 Lutzomyia cruciata Chi	OP784415.1 Psychodopygus panamensis Chi	0.158934	0.0188531	15.8934
PP815816.1 Lutzomyia cruciata Chi	OP784415.1 Psychodopygus panamensis Chi	0.166263	0.0195099	16.6263
PP815817.1 Lutzomyia cruciata Chi	OP784415.1 Psychodopygus panamensis Chi	0.1638	0.0193823	16.38
PP815812.1 Lutzomyia cruciata Chi	OP784415.1 Psychodopygus panamensis Chi	0.19402	0.021927	19.402
PP815811.1 Lutzomyia cruciata Chi	OP784415.1 Psychodopygus panamensis Chi	0.18099	0.0209878	18.099
8F Pintomyia sp. M oax	OP784415.1 Psychodopygus panamensis Chi	0.233877	0.0257585	23.3877
OP346799.1 Pintomyia serrana Brazil	OP784415.1 Psychodopygus panamensis Chi	0.174338	0.0211986	17.4338
OP346800.1 Pintomyia serrana Brazil	OP784415.1 Psychodopygus panamensis Chi	0.176923	0.0212954	17.6923
OP346801.1 Pintomyia serrana Brazil	OP784415.1 Psychodopygus panamensis Chi	0.174338	0.0211986	17.4338
OP346802.1 Pintomyia serrana Brazil	OP784415.1 Psychodopygus panamensis Chi	0.171775	0.0204997	17.1775
OP346803.1 Pintomyia serrana Brazil	OP784415.1 Psychodopygus panamensis Chi	0.171775	0.0207103	17.1775
OP346804.1 Pintomyia serrana Brazil	OP784415.1 Psychodopygus panamensis Chi	0.176923	0.0213664	17.6923
OR555672.1 Pintomyia serrana Brazil	OP784415.1 Psychodopygus panamensis Chi	0.164208	0.0202167	16.4208
OR555673.1 Pintomyia serrana Brazil	OP784415.1 Psychodopygus panamensis Chi	0.164208	0.0202167	16.4208
OR555674.1 Pintomyia serrana Brazil	OP784415.1 Psychodopygus panamensis Chi	0.161726	0.0200989	16.1726
OQ922569.1 Pintomyia serrana Brazil	OP784415.1 Psychodopygus panamensis Chi	0.174338	0.0208119	17.4338
OQ922570.1 Pintomyia serrana Brazil	OP784415.1 Psychodopygus panamensis Chi	0.174338	0.0208119	17.4338
OQ922571.1 Pintomyia serrana Brazil	OP784415.1 Psychodopygus panamensis Chi	0.171775	0.0206039	17.1775
OQ922572.1 Pintomyia serrana Brazil	OP784415.1 Psychodopygus panamensis Chi	0.174338	0.0208119	17.4338
OQ922573.1 Pintomyia serrana Brazil	OP784415.1 Psychodopygus panamensis Chi	0.174338	0.0208119	17.4338
OQ922574.1 Pintomyia serrana Brazil	OP784415.1 Psychodopygus panamensis Chi	0.174338	0.0208119	17.4338
OQ922575.1 Pintomyia serrana Brazil	OP784415.1 Psychodopygus panamensis Chi	0.174338	0.0208119	17.4338
116F Micropygomyia durani Oax	OP784415.1 Psychodopygus panamensis Chi	0.159072	0.0196586	15.9072
6F Micropygomyia durani H Pue	OP784415.1 Psychodopygus panamensis Chi	0.168961	0.0201986	16.8961
7F Micropygomyia durani M Pue	OP784415.1 Psychodopygus panamensis Chi	0.161515	0.0193732	16.1515
132F Micropygomyia durani Oax M	OP784415.1 Psychodopygus panamensis Chi	0.149609	0.0180231	14.9609
119F Micropygomyia durani Oax M	OP784415.1 Psychodopygus panamensis Chi	0.156583	0.0195042	15.6583
114F Micropygomyia durani Oax	OP784415.1 Psychodopygus panamensis Chi	0.159072	0.0195086	15.9072
117F Micropygomyia durani Oax	OP784415.1 Psychodopygus panamensis Chi	0.191371	0.0224037	19.1371
115F Micropygomyia durani Oax M	OP784415.1 Psychodopygus panamensis Chi	0.18366	0.0214883	18.366
OP964248.1 Micropygomyia cayennensis cayennensis Colombia	OP784415.1 Psychodopygus panamensis Chi	0.183916	0.021857	18.3916
OP964247.1 Micropygomyia cayennensis cayennensis Colombia	OP784415.1 Psychodopygus panamensis Chi	0.181086	0.0215897	18.1086
OP964245.1 Micropygomyia cayennensis cayennensis Colombia	OP784415.1 Psychodopygus panamensis Chi	0.18132	0.0217153	18.132
MT338250.1 Micropygomyia cayennensis Colombia	OP784415.1 Psychodopygus panamensis Chi	0.181459	0.0216819	18.1459
MT338249.1 Micropygomyia cayennensis Colombia	OP784415.1 Psychodopygus panamensis Chi	0.183916	0.021857	18.3916
MT338248.1 Micropygomyia cayennensis Colombia	OP784415.1 Psychodopygus panamensis Chi	0.183916	0.021857	18.3916
MT338247.1 Micropygomyia cayennensis Colombia	OP784415.1 Psychodopygus panamensis Chi	0.181086	0.0216907	18.1086
KX356032.1 Micropygomyia cayennensis French Guiana	OP784415.1 Psychodopygus panamensis Chi	0.197876	0.0225402	19.7876
KR907863.1 Micropygomyia cayennensis Colombia	OP784415.1 Psychodopygus panamensis Chi	0.189013	0.0220895	18.9013
JN845561.1 Lutzomyia cayennensis Colombia	OP784415.1 Psychodopygus panamensis Chi	0.173568	0.0210795	17.3568
GU909475.1 Lutzomyia cayennensis cayennensis Colombia	OP784415.1 Psychodopygus panamensis Chi	0.181459	0.0216819	18.1459
GU909473.1 Lutzomyia cayennensis cayennensis Colombia	OP784415.1 Psychodopygus panamensis Chi	0.18917	0.0221948	18.917
GU909472.1 Lutzomyia cayennensis cayennensis Colombia	OP784415.1 Psychodopygus panamensis Chi	0.183916	0.021857	18.3916
143F Micropygomyia cayennensis Mor	OP784415.1 Psychodopygus panamensis Chi	0.156729	0.0188618	15.6729
102A Micropygomyia cayennensis Mor	OP784415.1 Psychodopygus panamensis Chi	0.159161	0.0192375	15.9161
OR608122.1 Psathyromyia cratifer NL	OP784415.1 Psychodopygus panamensis Chi	0.193885	0.0216949	19.3885
OR608121.1 Psathyromyia cratifer NL	OP784415.1 Psychodopygus panamensis Chi	0.191138	0.0212189	19.1138
OR608120.1 Psathyromyia cratifer NL	OP784415.1 Psychodopygus panamensis Chi	0.191138	0.021204	19.1138
OR608119.1 Psathyromyia texana NL	OP784415.1 Psychodopygus panamensis Chi	0.161614	0.0195415	16.1614
OR608118.1 Psathyromyia shannoni NL	OP784415.1 Psychodopygus panamensis Chi	0.172523	0.0201106	17.2523
OR608117.1 Psathyromyia shannoni NL	OP784415.1 Psychodopygus panamensis Chi	0.172523	0.0201106	17.2523
OR608116.1 Lutzomyia cruciata NL	OP784415.1 Psychodopygus panamensis Chi	0.161429	0.0188308	16.1429
OR608115.1 Lutzomyia cruciata NL	OP784415.1 Psychodopygus panamensis Chi	0.158997	0.0186924	15.8997
OQ325338.1 Psathyromyia carpenteri Chi	OP784415.1 Psychodopygus panamensis Chi	0.14511	0.0186606	14.511
OQ325337.1 Lutzomyia cruciata Chi	OP784415.1 Psychodopygus panamensis Chi	0.161515	0.0189838	16.1515
OP964327.1 Psathyromyia carpenteri Colombia	OP784415.1 Psychodopygus panamensis Chi	0.145319	0.0181738	14.5319
OP784417.1 Psychodopygus panamensis QR	OP784415.1 Psychodopygus panamensis Chi	0.00162338	0.00162386	0.162338
OP784416.1 Psychodopygus panamensis Chi	OP784415.1 Psychodopygus panamensis Chi	0	0	0
PP815813.1 Lutzomyia cruciata Chi	OP784414.1 Psathyromyia shannoni QR	0.192013	0.0228129	19.2013
PP815814.1 Lutzomyia cruciata Chi	OP784414.1 Psathyromyia shannoni QR	0.186692	0.0223401	18.6692
PP815815.1 Lutzomyia cruciata Chi	OP784414.1 Psathyromyia shannoni QR	0.189341	0.0226169	18.9341
PP815816.1 Lutzomyia cruciata Chi	OP784414.1 Psathyromyia shannoni QR	0.192013	0.0227038	19.2013
PP815817.1 Lutzomyia cruciata Chi	OP784414.1 Psathyromyia shannoni QR	0.181459	0.0218494	18.1459
PP815812.1 Lutzomyia cruciata Chi	OP784414.1 Psathyromyia shannoni QR	0.219415	0.0246205	21.9415
PP815811.1 Lutzomyia cruciata Chi	OP784414.1 Psathyromyia shannoni QR	0.200638	0.0230827	20.0638
8F Pintomyia sp. M oax	OP784414.1 Psathyromyia shannoni QR	0.227907	0.0261434	22.7907
OP346799.1 Pintomyia serrana Brazil	OP784414.1 Psathyromyia shannoni QR	0.20484	0.0232043	20.484
OP346800.1 Pintomyia serrana Brazil	OP784414.1 Psathyromyia shannoni QR	0.207602	0.023444	20.7602
OP346801.1 Pintomyia serrana Brazil	OP784414.1 Psathyromyia shannoni QR	0.20484	0.0232043	20.484
OP346802.1 Pintomyia serrana Brazil	OP784414.1 Psathyromyia shannoni QR	0.223331	0.0248342	22.3331
OP346803.1 Pintomyia serrana Brazil	OP784414.1 Psathyromyia shannoni QR	0.223331	0.0248902	22.3331
OP346804.1 Pintomyia serrana Brazil	OP784414.1 Psathyromyia shannoni QR	0.226189	0.0255572	22.6189
OR555672.1 Pintomyia serrana Brazil	OP784414.1 Psathyromyia shannoni QR	0.199086	0.0225914	19.9086
OR555673.1 Pintomyia serrana Brazil	OP784414.1 Psathyromyia shannoni QR	0.199086	0.0225914	19.9086
OR555674.1 Pintomyia serrana Brazil	OP784414.1 Psathyromyia shannoni QR	0.196415	0.0224762	19.6415
OQ922569.1 Pintomyia serrana Brazil	OP784414.1 Psathyromyia shannoni QR	0.212783	0.0239452	21.2783
OQ922570.1 Pintomyia serrana Brazil	OP784414.1 Psathyromyia shannoni QR	0.212783	0.0239452	21.2783
OQ922571.1 Pintomyia serrana Brazil	OP784414.1 Psathyromyia shannoni QR	0.212783	0.0239452	21.2783
OQ922572.1 Pintomyia serrana Brazil	OP784414.1 Psathyromyia shannoni QR	0.212783	0.0239452	21.2783
OQ922573.1 Pintomyia serrana Brazil	OP784414.1 Psathyromyia shannoni QR	0.212783	0.0239452	21.2783
OQ922574.1 Pintomyia serrana Brazil	OP784414.1 Psathyromyia shannoni QR	0.212783	0.0239452	21.2783
OQ922575.1 Pintomyia serrana Brazil	OP784414.1 Psathyromyia shannoni QR	0.212783	0.0239452	21.2783
116F Micropygomyia durani Oax	OP784414.1 Psathyromyia shannoni QR	0.199086	0.0217901	19.9086
6F Micropygomyia durani H Pue	OP784414.1 Psathyromyia shannoni QR	0.215592	0.0238836	21.5592
7F Micropygomyia durani M Pue	OP784414.1 Psathyromyia shannoni QR	0.212783	0.023563	21.2783
132F Micropygomyia durani Oax M	OP784414.1 Psathyromyia shannoni QR	0.196691	0.0221098	19.6691
119F Micropygomyia durani Oax M	OP784414.1 Psathyromyia shannoni QR	0.201642	0.0219083	20.1642
114F Micropygomyia durani Oax	OP784414.1 Psathyromyia shannoni QR	0.196415	0.0214575	19.6415
117F Micropygomyia durani Oax	OP784414.1 Psathyromyia shannoni QR	0.191662	0.0224209	19.1662
115F Micropygomyia durani Oax M	OP784414.1 Psathyromyia shannoni QR	0.186532	0.0218565	18.6532
OP964248.1 Micropygomyia cayennensis cayennensis Colombia	OP784414.1 Psathyromyia shannoni QR	0.219144	0.0253529	21.9144
OP964247.1 Micropygomyia cayennensis cayennensis Colombia	OP784414.1 Psathyromyia shannoni QR	0.210606	0.0244507	21.0606
OP964245.1 Micropygomyia cayennensis cayennensis Colombia	OP784414.1 Psathyromyia shannoni QR	0.22204	0.0255591	22.204
MT338250.1 Micropygomyia cayennensis Colombia	OP784414.1 Psathyromyia shannoni QR	0.216532	0.0255673	21.6532
MT338249.1 Micropygomyia cayennensis Colombia	OP784414.1 Psathyromyia shannoni QR	0.219144	0.0253529	21.9144
MT338248.1 Micropygomyia cayennensis Colombia	OP784414.1 Psathyromyia shannoni QR	0.219144	0.0253529	21.9144
MT338247.1 Micropygomyia cayennensis Colombia	OP784414.1 Psathyromyia shannoni QR	0.202284	0.0235735	20.2284
KX356032.1 Micropygomyia cayennensis French Guiana	OP784414.1 Psathyromyia shannoni QR	0.216031	0.0238648	21.6031
KR907863.1 Micropygomyia cayennensis Colombia	OP784414.1 Psathyromyia shannoni QR	0.22468	0.0259123	22.468
JN845561.1 Lutzomyia cayennensis Colombia	OP784414.1 Psathyromyia shannoni QR	0.20484	0.0239313	20.484
GU909475.1 Lutzomyia cayennensis cayennensis Colombia	OP784414.1 Psathyromyia shannoni QR	0.216532	0.0255673	21.6532
GU909473.1 Lutzomyia cayennensis cayennensis Colombia	OP784414.1 Psathyromyia shannoni QR	0.210606	0.0246726	21.0606
GU909472.1 Lutzomyia cayennensis cayennensis Colombia	OP784414.1 Psathyromyia shannoni QR	0.219144	0.0253529	21.9144
143F Micropygomyia cayennensis Mor	OP784414.1 Psathyromyia shannoni QR	0.226387	0.024585	22.6387
102A Micropygomyia cayennensis Mor	OP784414.1 Psathyromyia shannoni QR	0.229282	0.0250255	22.9282
OR608122.1 Psathyromyia cratifer NL	OP784414.1 Psathyromyia shannoni QR	0.140585	0.0177103	14.0585
OR608121.1 Psathyromyia cratifer NL	OP784414.1 Psathyromyia shannoni QR	0.154864	0.018726	15.4864
OR608120.1 Psathyromyia cratifer NL	OP784414.1 Psathyromyia shannoni QR	0.159509	0.0190012	15.9509
OR608119.1 Psathyromyia texana NL	OP784414.1 Psathyromyia shannoni QR	0.176193	0.0199465	17.6193
OR608118.1 Psathyromyia shannoni NL	OP784414.1 Psathyromyia shannoni QR	0.0394031	0.0084024	3.94031
OR608117.1 Psathyromyia shannoni NL	OP784414.1 Psathyromyia shannoni QR	0.0394031	0.0084024	3.94031
OR608116.1 Lutzomyia cruciata NL	OP784414.1 Psathyromyia shannoni QR	0.189527	0.022579	18.9527
OR608115.1 Lutzomyia cruciata NL	OP784414.1 Psathyromyia shannoni QR	0.186867	0.0223559	18.6867
OQ325338.1 Psathyromyia carpenteri Chi	OP784414.1 Psathyromyia shannoni QR	0.171622	0.02029	17.1622
OQ325337.1 Lutzomyia cruciata Chi	OP784414.1 Psathyromyia shannoni QR	0.181459	0.0219781	18.1459
OP964327.1 Psathyromyia carpenteri Colombia	OP784414.1 Psathyromyia shannoni QR	0.183916	0.0207822	18.3916
OP784417.1 Psychodopygus panamensis QR	OP784414.1 Psathyromyia shannoni QR	0.167375	0.0198209	16.7375
OP784416.1 Psychodopygus panamensis Chi	OP784414.1 Psathyromyia shannoni QR	0.164832	0.01959	16.4832
OP784415.1 Psychodopygus panamensis Chi	OP784414.1 Psathyromyia shannoni QR	0.164832	0.01959	16.4832
PP815813.1 Lutzomyia cruciata Chi	OP784413.1 Psathyromyia shannoni QR	0.192013	0.0228129	19.2013
PP815814.1 Lutzomyia cruciata Chi	OP784413.1 Psathyromyia shannoni QR	0.186692	0.0223401	18.6692
PP815815.1 Lutzomyia cruciata Chi	OP784413.1 Psathyromyia shannoni QR	0.189341	0.0226169	18.9341
PP815816.1 Lutzomyia cruciata Chi	OP784413.1 Psathyromyia shannoni QR	0.192013	0.0227038	19.2013
PP815817.1 Lutzomyia cruciata Chi	OP784413.1 Psathyromyia shannoni QR	0.181459	0.0218494	18.1459
PP815812.1 Lutzomyia cruciata Chi	OP784413.1 Psathyromyia shannoni QR	0.219415	0.0246205	21.9415
PP815811.1 Lutzomyia cruciata Chi	OP784413.1 Psathyromyia shannoni QR	0.200638	0.0230827	20.0638
8F Pintomyia sp. M oax	OP784413.1 Psathyromyia shannoni QR	0.227907	0.0261434	22.7907
OP346799.1 Pintomyia serrana Brazil	OP784413.1 Psathyromyia shannoni QR	0.20484	0.0232043	20.484
OP346800.1 Pintomyia serrana Brazil	OP784413.1 Psathyromyia shannoni QR	0.207602	0.023444	20.7602
OP346801.1 Pintomyia serrana Brazil	OP784413.1 Psathyromyia shannoni QR	0.20484	0.0232043	20.484
OP346802.1 Pintomyia serrana Brazil	OP784413.1 Psathyromyia shannoni QR	0.223331	0.0248342	22.3331
OP346803.1 Pintomyia serrana Brazil	OP784413.1 Psathyromyia shannoni QR	0.223331	0.0248902	22.3331
OP346804.1 Pintomyia serrana Brazil	OP784413.1 Psathyromyia shannoni QR	0.226189	0.0255572	22.6189
OR555672.1 Pintomyia serrana Brazil	OP784413.1 Psathyromyia shannoni QR	0.199086	0.0225914	19.9086
OR555673.1 Pintomyia serrana Brazil	OP784413.1 Psathyromyia shannoni QR	0.199086	0.0225914	19.9086
OR555674.1 Pintomyia serrana Brazil	OP784413.1 Psathyromyia shannoni QR	0.196415	0.0224762	19.6415
OQ922569.1 Pintomyia serrana Brazil	OP784413.1 Psathyromyia shannoni QR	0.212783	0.0239452	21.2783
OQ922570.1 Pintomyia serrana Brazil	OP784413.1 Psathyromyia shannoni QR	0.212783	0.0239452	21.2783
OQ922571.1 Pintomyia serrana Brazil	OP784413.1 Psathyromyia shannoni QR	0.212783	0.0239452	21.2783
OQ922572.1 Pintomyia serrana Brazil	OP784413.1 Psathyromyia shannoni QR	0.212783	0.0239452	21.2783
OQ922573.1 Pintomyia serrana Brazil	OP784413.1 Psathyromyia shannoni QR	0.212783	0.0239452	21.2783
OQ922574.1 Pintomyia serrana Brazil	OP784413.1 Psathyromyia shannoni QR	0.212783	0.0239452	21.2783
OQ922575.1 Pintomyia serrana Brazil	OP784413.1 Psathyromyia shannoni QR	0.212783	0.0239452	21.2783
116F Micropygomyia durani Oax	OP784413.1 Psathyromyia shannoni QR	0.199086	0.0217901	19.9086
6F Micropygomyia durani H Pue	OP784413.1 Psathyromyia shannoni QR	0.215592	0.0238836	21.5592
7F Micropygomyia durani M Pue	OP784413.1 Psathyromyia shannoni QR	0.212783	0.023563	21.2783
132F Micropygomyia durani Oax M	OP784413.1 Psathyromyia shannoni QR	0.196691	0.0221098	19.6691
119F Micropygomyia durani Oax M	OP784413.1 Psathyromyia shannoni QR	0.201642	0.0219083	20.1642
114F Micropygomyia durani Oax	OP784413.1 Psathyromyia shannoni QR	0.196415	0.0214575	19.6415
117F Micropygomyia durani Oax	OP784413.1 Psathyromyia shannoni QR	0.191662	0.0224209	19.1662
115F Micropygomyia durani Oax M	OP784413.1 Psathyromyia shannoni QR	0.186532	0.0218565	18.6532
OP964248.1 Micropygomyia cayennensis cayennensis Colombia	OP784413.1 Psathyromyia shannoni QR	0.219144	0.0253529	21.9144
OP964247.1 Micropygomyia cayennensis cayennensis Colombia	OP784413.1 Psathyromyia shannoni QR	0.210606	0.0244507	21.0606
OP964245.1 Micropygomyia cayennensis cayennensis Colombia	OP784413.1 Psathyromyia shannoni QR	0.22204	0.0255591	22.204
MT338250.1 Micropygomyia cayennensis Colombia	OP784413.1 Psathyromyia shannoni QR	0.216532	0.0255673	21.6532
MT338249.1 Micropygomyia cayennensis Colombia	OP784413.1 Psathyromyia shannoni QR	0.219144	0.0253529	21.9144
MT338248.1 Micropygomyia cayennensis Colombia	OP784413.1 Psathyromyia shannoni QR	0.219144	0.0253529	21.9144
MT338247.1 Micropygomyia cayennensis Colombia	OP784413.1 Psathyromyia shannoni QR	0.202284	0.0235735	20.2284
KX356032.1 Micropygomyia cayennensis French Guiana	OP784413.1 Psathyromyia shannoni QR	0.216031	0.0238648	21.6031
KR907863.1 Micropygomyia cayennensis Colombia	OP784413.1 Psathyromyia shannoni QR	0.22468	0.0259123	22.468
JN845561.1 Lutzomyia cayennensis Colombia	OP784413.1 Psathyromyia shannoni QR	0.20484	0.0239313	20.484
GU909475.1 Lutzomyia cayennensis cayennensis Colombia	OP784413.1 Psathyromyia shannoni QR	0.216532	0.0255673	21.6532
GU909473.1 Lutzomyia cayennensis cayennensis Colombia	OP784413.1 Psathyromyia shannoni QR	0.210606	0.0246726	21.0606
GU909472.1 Lutzomyia cayennensis cayennensis Colombia	OP784413.1 Psathyromyia shannoni QR	0.219144	0.0253529	21.9144
143F Micropygomyia cayennensis Mor	OP784413.1 Psathyromyia shannoni QR	0.226387	0.024585	22.6387
102A Micropygomyia cayennensis Mor	OP784413.1 Psathyromyia shannoni QR	0.229282	0.0250255	22.9282
OR608122.1 Psathyromyia cratifer NL	OP784413.1 Psathyromyia shannoni QR	0.140585	0.0177103	14.0585
OR608121.1 Psathyromyia cratifer NL	OP784413.1 Psathyromyia shannoni QR	0.154864	0.018726	15.4864
OR608120.1 Psathyromyia cratifer NL	OP784413.1 Psathyromyia shannoni QR	0.159509	0.0190012	15.9509
OR608119.1 Psathyromyia texana NL	OP784413.1 Psathyromyia shannoni QR	0.176193	0.0199465	17.6193
OR608118.1 Psathyromyia shannoni NL	OP784413.1 Psathyromyia shannoni QR	0.0394031	0.0084024	3.94031
OR608117.1 Psathyromyia shannoni NL	OP784413.1 Psathyromyia shannoni QR	0.0394031	0.0084024	3.94031
OR608116.1 Lutzomyia cruciata NL	OP784413.1 Psathyromyia shannoni QR	0.189527	0.022579	18.9527
OR608115.1 Lutzomyia cruciata NL	OP784413.1 Psathyromyia shannoni QR	0.186867	0.0223559	18.6867
OQ325338.1 Psathyromyia carpenteri Chi	OP784413.1 Psathyromyia shannoni QR	0.171622	0.02029	17.1622
OQ325337.1 Lutzomyia cruciata Chi	OP784413.1 Psathyromyia shannoni QR	0.181459	0.0219781	18.1459
OP964327.1 Psathyromyia carpenteri Colombia	OP784413.1 Psathyromyia shannoni QR	0.183916	0.0207822	18.3916
OP784417.1 Psychodopygus panamensis QR	OP784413.1 Psathyromyia shannoni QR	0.167375	0.0198209	16.7375
OP784416.1 Psychodopygus panamensis Chi	OP784413.1 Psathyromyia shannoni QR	0.164832	0.01959	16.4832
OP784415.1 Psychodopygus panamensis Chi	OP784413.1 Psathyromyia shannoni QR	0.164832	0.01959	16.4832
OP784414.1 Psathyromyia shannoni QR	OP784413.1 Psathyromyia shannoni QR	0	0	0
PP815813.1 Lutzomyia cruciata Chi	OP784412.1 Psathyromyia shannoni Chiapas	0.176749	0.0213455	17.6749
PP815814.1 Lutzomyia cruciata Chi	OP784412.1 Psathyromyia shannoni Chiapas	0.171622	0.0208829	17.1622
PP815815.1 Lutzomyia cruciata Chi	OP784412.1 Psathyromyia shannoni Chiapas	0.176749	0.0214346	17.6749
PP815816.1 Lutzomyia cruciata Chi	OP784412.1 Psathyromyia shannoni Chiapas	0.179344	0.0215303	17.9344
PP815817.1 Lutzomyia cruciata Chi	OP784412.1 Psathyromyia shannoni Chiapas	0.166578	0.0204957	16.6578
PP815812.1 Lutzomyia cruciata Chi	OP784412.1 Psathyromyia shannoni Chiapas	0.211089	0.0240081	21.1089
PP815811.1 Lutzomyia cruciata Chi	OP784412.1 Psathyromyia shannoni Chiapas	0.192646	0.0224313	19.2646
8F Pintomyia sp. M oax	OP784412.1 Psathyromyia shannoni Chiapas	0.220002	0.0256989	22.0002
OP346799.1 Pintomyia serrana Brazil	OP784412.1 Psathyromyia shannoni Chiapas	0.194169	0.0222184	19.4169
OP346800.1 Pintomyia serrana Brazil	OP784412.1 Psathyromyia shannoni Chiapas	0.196852	0.0224983	19.6852
OP346801.1 Pintomyia serrana Brazil	OP784412.1 Psathyromyia shannoni Chiapas	0.194169	0.0222184	19.4169
OP346802.1 Pintomyia serrana Brazil	OP784412.1 Psathyromyia shannoni Chiapas	0.212277	0.0239737	21.2277
OP346803.1 Pintomyia serrana Brazil	OP784412.1 Psathyromyia shannoni Chiapas	0.212277	0.0240643	21.2277
OP346804.1 Pintomyia serrana Brazil	OP784412.1 Psathyromyia shannoni Chiapas	0.215051	0.0245802	21.5051
OR555672.1 Pintomyia serrana Brazil	OP784412.1 Psathyromyia shannoni Chiapas	0.188631	0.0216194	18.8631
OR555673.1 Pintomyia serrana Brazil	OP784412.1 Psathyromyia shannoni Chiapas	0.188631	0.0216194	18.8631
OR555674.1 Pintomyia serrana Brazil	OP784412.1 Psathyromyia shannoni Chiapas	0.186036	0.0215462	18.6036
OQ922569.1 Pintomyia serrana Brazil	OP784412.1 Psathyromyia shannoni Chiapas	0.201933	0.0229246	20.1933
OQ922570.1 Pintomyia serrana Brazil	OP784412.1 Psathyromyia shannoni Chiapas	0.201933	0.0229246	20.1933
OQ922571.1 Pintomyia serrana Brazil	OP784412.1 Psathyromyia shannoni Chiapas	0.201933	0.0229246	20.1933
OQ922572.1 Pintomyia serrana Brazil	OP784412.1 Psathyromyia shannoni Chiapas	0.201933	0.0229246	20.1933
OQ922573.1 Pintomyia serrana Brazil	OP784412.1 Psathyromyia shannoni Chiapas	0.201933	0.0229246	20.1933
OQ922574.1 Pintomyia serrana Brazil	OP784412.1 Psathyromyia shannoni Chiapas	0.201933	0.0229246	20.1933
OQ922575.1 Pintomyia serrana Brazil	OP784412.1 Psathyromyia shannoni Chiapas	0.201933	0.0229246	20.1933
116F Micropygomyia durani Oax	OP784412.1 Psathyromyia shannoni Chiapas	0.193661	0.0216264	19.3661
6F Micropygomyia durani H Pue	OP784412.1 Psathyromyia shannoni Chiapas	0.209825	0.0235909	20.9825
7F Micropygomyia durani M Pue	OP784412.1 Psathyromyia shannoni Chiapas	0.207074	0.0232262	20.7074
132F Micropygomyia durani Oax M	OP784412.1 Psathyromyia shannoni Chiapas	0.191247	0.0218476	19.1247
119F Micropygomyia durani Oax M	OP784412.1 Psathyromyia shannoni Chiapas	0.196199	0.0217707	19.6199
114F Micropygomyia durani Oax	OP784412.1 Psathyromyia shannoni Chiapas	0.191045	0.0212726	19.1045
117F Micropygomyia durani Oax	OP784412.1 Psathyromyia shannoni Chiapas	0.181612	0.0216455	18.1612
115F Micropygomyia durani Oax M	OP784412.1 Psathyromyia shannoni Chiapas	0.176589	0.0211845	17.6589
OP964248.1 Micropygomyia cayennensis cayennensis Colombia	OP784412.1 Psathyromyia shannoni Chiapas	0.205709	0.0241834	20.5709
OP964247.1 Micropygomyia cayennensis cayennensis Colombia	OP784412.1 Psathyromyia shannoni Chiapas	0.197422	0.0232386	19.7422
OP964245.1 Micropygomyia cayennensis cayennensis Colombia	OP784412.1 Psathyromyia shannoni Chiapas	0.208519	0.0243646	20.8519
MT338250.1 Micropygomyia cayennensis Colombia	OP784412.1 Psathyromyia shannoni Chiapas	0.203166	0.0243843	20.3166
MT338249.1 Micropygomyia cayennensis Colombia	OP784412.1 Psathyromyia shannoni Chiapas	0.205709	0.0241834	20.5709
MT338248.1 Micropygomyia cayennensis Colombia	OP784412.1 Psathyromyia shannoni Chiapas	0.205709	0.0241834	20.5709
MT338247.1 Micropygomyia cayennensis Colombia	OP784412.1 Psathyromyia shannoni Chiapas	0.189341	0.0223994	18.9341
KX356032.1 Micropygomyia cayennensis French Guiana	OP784412.1 Psathyromyia shannoni Chiapas	0.202696	0.022836	20.2696
KR907863.1 Micropygomyia cayennensis Colombia	OP784412.1 Psathyromyia shannoni Chiapas	0.211089	0.0247448	21.1089
JN845561.1 Lutzomyia cayennensis Colombia	OP784412.1 Psathyromyia shannoni Chiapas	0.19183	0.0227567	19.183
GU909475.1 Lutzomyia cayennensis cayennensis Colombia	OP784412.1 Psathyromyia shannoni Chiapas	0.203166	0.0243843	20.3166
GU909473.1 Lutzomyia cayennensis cayennensis Colombia	OP784412.1 Psathyromyia shannoni Chiapas	0.197422	0.0234634	19.7422
[truncated: 14,293 more rows]
